# Supplementary material for: RECQL5 Controls Transcript Elongation and Suppresses Genome Instability Associated with Transcription Stress
Source: Cell. 2014 May 22;157(5):1037–49. doi: 10.1016/j.cell.2014.03.048 (PMC4032574; doi:10.1016/j.cell.2014.03.048)
Supplement: Table S1. List of Transcripts that were Down- or Upregulated in Response to RECQL5 Knockdown, Related to Figure 1 [file mmc1.xlsx]

## Sheet: Sheet1
Transcripts downregulated after the KD of RECQL5
SEQ_ID	gene_name	WT	KD	Fold change	P value	T value
NM_052838	41518	7.3849	6.75355	-1.549	0.0343	5.262
AL833204	ABI3BP	3.84752	2.9182	-1.904	0.0276	5.897
NM_000665	ACHE	8.95502	7.67739	-2.424	0.0433	4.65
BC075010	ACOT12	5.46285	4.57762	-1.847	0.0248	6.243
NM_001037162	ACOT6	5.34084	4.72015	-1.537	0.0308	5.574
NM_052957	ACRC	7.06506	6.20933	-1.809	0.0142	8.332
BC012290	ACYP2	10.4731	9.62885	-1.795	0.00998	9.936
NM_138448	ACYP2	10.6945	9.76686	-1.902	0.0136	8.495
NM_145004	ADAM32	3.67596	2.84007	-1.784	0.0225	6.561
NM_001124	ADM	11.1328	10.5442	-1.503	0.0484	4.381
NM_020731	AHRR	9.08337	8.41943	-1.584	0.02	6.967
NM_001140	ALOX15	6.94272	6.13428	-1.751	0.026	6.081
NM_152525	ALS2CR11	3.92549	2.90762	-2.024	0.0141	8.356
NM_016519	AMBN	6.87115	6.01077	-1.815	0.0371	5.052
BC106932	AMBN	7.3812	6.48731	-1.858	0.0152	8.038
AF187858	ANGPT2	6.3783	4.58086	-3.476	0.000132	87.177
NM_001147	ANGPT2	5.65741	3.15238	-5.676	0.0203	6.918
AF218015	ANGPT2	6.33627	3.65858	-6.398	0.00136	27.176
BC050640	ANGPTL1	5.86899	4.66491	-2.303	0.0245	6.274
NM_014391	ANKRD1	5.12255	3.37439	-3.359	0.0276	5.896
AK093479	ANKRD53	7.42721	6.81156	-1.532	0.04	4.854
NM_004644	AP3B2	10.5588	9.77094	-1.726	0.00448	14.891
BC093739	AP3B2	9.94086	9.01496	-1.899	0.0176	7.447
BC101787	APOA5	4.44327	3.80112	-1.56	0.00245	20.19
BC022486	AQP1	8.24292	7.53084	-1.638	0.0285	5.802
NM_015193	ARC	9.22227	7.79585	-2.687	0.0273	5.936
BC075802	ARC	9.30779	7.39959	-3.753	0.022	6.643
CR609468	ARHGEF16	11.1098	10.3647	-1.676	0.00545	13.503
NM_138450	ARL11	6.36965	5.76815	-1.517	0.0361	5.126
AY550336	ART3	3.26291	2.5228	-1.67	0.0318	5.479
BC003134	ASCL1	6.23062	5.15518	-2.107	0.0246	6.259
BC100280	ASXL1	8.31367	7.60477	-1.634	0.00499	14.109
NM_012068	ATF5	12.2095	11.4487	-1.694	0.027	5.964
NM_133262	ATP6V1G3	4.45763	3.33367	-2.179	0.00861	10.709
BC104987	B4GALT5	10.9495	10.3144	-1.553	0.0439	4.618
BC032294	BATF	6.36774	5.52527	-1.793	0.00348	16.917
NM_021948	BCAN	7.4143	6.68505	-1.657	0.0355	5.165
BC074895	BDKRB2	6.88795	6.09536	-1.732	0.0431	4.66
NM_139343	BIN1	10.3553	9.57569	-1.716	0.00196	22.604
NM_004305	BIN1	10.5048	9.66597	-1.788	0.0009	33.322
NM_139344	BIN1	10.3917	9.53535	-1.81	0.00348	16.91
NM_139345	BIN1	10.4653	9.5981	-1.824	0.00374	16.318
NM_016564	BM88	9.85761	8.2344	-3.08	0.00139	26.878
BC034732	BM88	9.43605	7.71622	-3.293	0.00504	14.044
NM_021073	BMP5	8.52458	7.68579	-1.788	0.0498	4.314
NM_003458	BSN	7.8347	7.20314	-1.549	0.0324	5.427
NM_004758	BZRAP1	6.72327	5.9509	-1.708	0.0137	8.463
NM_001010917	C10orf132	9.19219	8.51015	-1.604	0.0232	6.453
BC071565	C10orf79	5.45491	4.41234	-2.059	0.00739	11.57
NM_153336	C10orf89	6.89148	6.23726	-1.573	0.0169	7.616
NM_173525	C11orf42	7.37084	6.76604	-1.52	0.0115	9.264
NM_001007139	C11orf43	11.5276	10.3391	-2.279	0.0115	9.257
BC011786	C11orf43	10.9971	9.69836	-2.46	0.00628	12.568
BC042127	C11orf43	10.783	9.43108	-2.552	0.0141	8.356
BC071695	C11orf71	4.56172	3.32525	-2.356	0.0443	4.592
AK024113	C14orf102	8.71129	8.11729	-1.509	0.043	4.667
NM_001012717	C14orf165	5.79712	4.95466	-1.793	0.02	6.98
BC104834	C14orf174	5.45415	4.04741	-2.651	0.0327	5.4
BC107141	C14orf29	3.98466	3.33794	-1.565	0.0481	4.396
NM_033201	C16orf45	8.97971	8.04463	-1.911	0.0342	5.274
BC008882	C16orf59	10.6689	10.0248	-1.562	0.0082	10.979
NM_174896	C1orf162	8.32332	7.64239	-1.603	0.00265	19.391
BC073916	C1orf173	4.24554	3.50115	-1.675	0.0478	4.409
XM_378848	C1orf79	10.7638	10.0223	-1.671	0.0459	4.506
BC054506	C1QTNF2	8.60839	7.95268	-1.575	0.0106	9.673
NM_031908	C1QTNF2	7.84557	6.72519	-2.174	0.0402	4.837
BC107704	C20orf106	4.87338	3.64918	-2.336	0.0431	4.661
NM_182519	C20orf186	5.49324	4.54595	-1.928	0.0389	4.921
NM_020356	C20orf32	6.85179	5.76525	-2.123	0.00666	12.195
AK027760	C20orf32	4.637	3.08363	-2.935	0.00555	13.369
BC105121	C20orf79	6.3421	5.11474	-2.341	0.0383	4.967
NM_032261	C21orf56	8.1996	7.46817	-1.66	0.0127	8.803
BC111069	C2orf11	6.91201	6.01799	-1.858	0.039	4.917
AK075164	C2orf18	11.6184	10.9883	-1.547	0.0205	6.881
NM_000064	C3	7.01084	6.16046	-1.802	0.0353	5.184
NM_004054	C3AR1	7.27722	6.11887	-2.232	0.0222	6.607
NM_152539	C3orf30	5.30302	4.28648	-2.023	0.0367	5.081
NM_001736	C5AR1	7.3706	6.77455	-1.511	0.0266	6.013
BC056887	C5orf5	10.4078	9.70518	-1.627	0.0449	4.56
BC048965	C5orf5	10.2793	9.47681	-1.744	0.0193	7.099
NM_016603	C5orf5	9.43141	8.54947	-1.842	0.0462	4.491
BC029657	C6orf128	7.65988	6.52292	-2.199	0.00842	10.835
BC004267	C6orf148	6.12378	5.16022	-1.95	0.0263	6.05
NM_152765	C8orf46	6.19297	4.73586	-2.745	0.0161	7.792
NM_001039112	C8ORFK23	5.68517	4.58555	-2.142	0.0357	5.157
NM_001012993	C9orf152	7.07768	6.15013	-1.902	0.00967	10.098
AF072164	C9orf33	7.535	6.90485	-1.547	0.0157	7.892
NM_016366	CABP2	5.14858	4.42087	-1.656	0.00739	11.576
NM_001033952	CALCA	5.65475	4.74341	-1.88	0.0217	6.681
NM_033259	CAMK2N2	9.69291	8.98589	-1.632	0.0392	4.904
NM_144575	CAPN13	5.97267	5.31772	-1.574	0.00697	11.919
BC070091	CARD9	11.9886	11.3978	-1.506	0.0145	8.224
BC093692	CBLN1	8.58077	7.9615	-1.536	0.0317	5.49
NM_080617	CBLN4	4.34255	3.25674	-2.122	0.0494	4.335
NM_182628	CCDC37	5.62561	4.47382	-2.221	0.0458	4.513
NM_144681	CCDC42	6.80017	6.21403	-1.501	0.0265	6.022
BC030194	CCDC88	8.48836	7.52518	-1.949	0.0349	5.219
NM_015603	CCDC9	9.71641	9.07218	-1.562	0.0494	4.334
NM_153376	CCDC96	8.74521	7.91601	-1.776	0.0232	6.462
NM_000729	CCK	7.66293	7.02284	-1.558	0.0293	5.72
BC101665	CCL26	4.50194	3.62875	-1.831	0.0211	6.779
BC010507	CD14	8.11941	7.40165	-1.644	0.0377	5.008
NM_000591	CD14	7.83114	6.94781	-1.844	0.00255	19.784
NM_001040021	CD14	7.54285	6.53193	-2.015	0.0206	6.868
NM_001040059	CD68	11.1541	10.2122	-1.921	0.000138	85.352
NM_145024	CES7	5.02434	4.22268	-1.743	0.000815	35.028
NM_001275	CHGA	7.74606	6.28071	-2.761	0.0244	6.295
NM_001819	CHGB	6.65388	5.12746	-2.88	0.0352	5.195
BC035776	CILP	6.62228	5.74259	-1.839	0.0396	4.877
NM_181286	CMTM1	11.6861	11.0878	-1.513	0.0441	4.604
NM_181268	CMTM1	10.6938	10.0896	-1.52	0.0145	8.218
NM_181301	CMTM1	10.6057	9.99086	-1.531	0.0304	5.609
BC057852	CMTM1	10.8764	10.2351	-1.559	0.017	7.589
NM_181289	CMTM1	11.1675	10.5255	-1.56	0.0302	5.627
NM_181269	CMTM1	9.79173	9.07445	-1.644	0.0151	8.056
NM_181287	CMTM1	9.80085	9.03763	-1.697	0.0318	5.474
NM_181293	CMTM1	10.6689	9.88746	-1.718	0.0416	4.75
NM_181270	CMTM1	9.90736	9.12111	-1.724	0.0307	5.578
NM_181296	CMTM1	11.0686	10.2383	-1.778	0.0287	5.784
NM_181272	CMTM1	9.8446	8.98786	-1.81	0.017	7.577
NM_181288	CMTM1	9.82239	8.93436	-1.85	0.0305	5.603
NM_181271	CMTM1	9.80667	8.91518	-1.855	0.037	5.057
NM_016083	CNR1	5.25797	4.6506	-1.523	0.0314	5.517
BC074964	CNTF	8.38913	7.6545	-1.663	0.0177	7.434
BC028178	COL3A1	7.1135	6.48457	-1.546	0.0142	8.305
BC035387	COL4A5	4.2332	2.76104	-2.774	0.0335	5.333
NM_001851	COL9A1	3.05061	2.44253	-1.524	0.000622	40.086
NM_007074	CORO1A	11.0591	10.224	-1.784	0.0042	15.386
AB209221	CORO1A	10.8068	9.94743	-1.814	0.0175	7.471
NM_016352	CPA4	6.00374	3.84363	-4.469	0.0195	7.061
NM_001008220	CPLX2	6.97877	6.07977	-1.864	0.00607	12.778
NM_001033755	CPNE9	7.35301	6.28988	-2.089	0.0251	6.197
NM_004380	CREBBP	10.1067	9.43529	-1.592	0.00313	17.841
AK027395	CRISPLD2	8.18759	7.01821	-2.249	0.0311	5.542
NM_031476	CRISPLD2	7.91978	6.44661	-2.776	0.0181	7.345
CR593410	CRISPLD2	7.85619	6.13008	-3.308	0.0318	5.482
NM_001012288	CRLF2	7.10872	6.0894	-2.026	0.0101	9.907
NM_022148	CRLF2	7.12492	6.1019	-2.032	0.0148	8.153
NM_018058	CRTAC1	11.8798	10.9837	-1.861	0.00354	16.783
NM_057093	CRYBA2	5.84442	5.17461	-1.59	0.0491	4.345
BC029656	CST9L	5.29745	4.68454	-1.529	0.0416	4.754
NM_032576	CYorf15B	4.14377	3.32635	-1.762	0.0317	5.49
BC012049	CYP1B1	10.6178	9.97273	-1.563	0.0231	6.465
AK223576	CYYR1	5.15177	4.40478	-1.678	0.0258	6.115
NM_001005786	DAZ2	3.84521	3.15493	-1.613	0.0293	5.722
NM_001927	DES	7.94113	6.85681	-2.12	0.019	7.154
BC032116	DES	8.62668	7.47939	-2.214	0.0481	4.395
NM_001024733	DGCR13	10.589	9.89218	-1.62	0.0298	5.672
NM_033081	DIDO1	10.2488	9.61947	-1.546	0.0101	9.908
NM_001003399	DKFZp451A211	7.12328	6.0377	-2.122	0.00611	12.744
NM_001010903	DKFZp779B1540	7.31338	6.51048	-1.744	0.0375	5.025
NM_001364	DLG2	3.31918	2.47319	-1.797	0.0221	6.625
NM_003836	DLK1	6.61413	5.93543	-1.6	0.0121	9.046
NM_021951	DMRT1	9.94002	8.9356	-2.006	0.0357	5.156
AJ301580	DMRTA2	4.61188	3.73612	-1.834	0.0449	4.563
AK128065	DNAH17	10.2156	8.56259	-3.144	0.0464	4.484
NM_003727	DNAH17	10.3674	8.3458	-4.06	0.0151	8.058
AL832652	DNAH17	10.0199	7.8619	-4.462	0.00824	10.954
AF116663	DNAJA4	9.43554	8.74021	-1.619	0.0124	8.923
NM_006426	DPYSL4	11.4221	10.6029	-1.764	0.0203	6.922
NM_000796	DRD3	6.68236	5.94935	-1.662	0.027	5.969
NM_001946	DUSP6	10.2833	9.21867	-2.091	0.0313	5.526
BC037236	DUSP6	9.47148	8.30858	-2.239	0.0292	5.726
BC005047	DUSP6	9.62951	8.3911	-2.359	0.00381	16.158
NM_032328	EFCAB2	6.84384	4.91137	-3.817	0.00999	9.93
BC006425	EGFL9	10.1083	9.43555	-1.594	0.0202	6.937
BC073983	EGR1	9.95333	8.31077	-3.122	0.0178	7.396
NM_001964	EGR1	10.2697	8.59044	-3.202	0.0247	6.247
NM_000399	EGR2	8.17261	7.2492	-1.896	0.0431	4.665
BC035166	EIF4E	7.29966	5.91421	-2.612	0.00231	20.771
BC014144	ELAVL3	6.97087	5.99669	-1.964	0.023	6.492
BC025721	ELTD1	4.39751	3.77546	-1.539	0.0349	5.213
NM_001425	EMP3	12.5038	11.7919	-1.637	0.0106	9.657
BC009718	EMP3	12.5711	11.7927	-1.715	0.00193	22.783
BC014271	ENG	7.74262	7.04474	-1.622	0.00893	10.512
NM_025209	EPC1	10.8187	10.201	-1.534	0.0268	5.985
BC015763	EPS8L1	8.8222	8.14818	-1.595	0.00995	9.95
NM_017729	EPS8L1	8.65541	7.97696	-1.6	0.0259	6.094
NM_139204	EPS8L1	6.38417	5.63481	-1.681	0.0129	8.724
AY203958	ESPN	6.96698	6.20615	-1.694	0.0203	6.922
BC106762	ETV1	10.0624	9.39927	-1.583	0.0183	7.309
CR627389	ETV1	9.28108	8.58202	-1.623	0.0209	6.809
BC098403	ETV1	8.47983	7.34654	-2.193	0.0339	5.299
NM_001986	ETV4	11.869	9.98276	-3.696	0.00348	16.911
BC007333	ETV5	12.0293	10.2845	-3.351	0.00757	11.434
NM_004454	ETV5	11.3955	9.33519	-4.17	0.00961	10.129
NM_001442	FABP4	3.97277	2.84573	-2.184	0.00349	16.893
NM_001033031	FAIM	3.21709	2.48288	-1.663	0.0412	4.779
NM_173688	FAM77D	4.35525	3.35907	-1.994	0.0347	5.229
AK131201	FCRL6	6.87751	5.91066	-1.954	0.0463	4.486
CR612235	FCRLM1	5.97405	5.06721	-1.874	0.00569	13.207
BC033616	FER1L3	6.5455	5.67193	-1.832	0.0316	5.499
AY513657	FES	8.07381	7.46811	-1.521	0.0184	7.287
NM_003862	FGF18	7.4532	6.26197	-2.283	0.038	4.988
BC018404	FGF21	8.17991	6.77022	-2.656	0.0467	4.464
NM_019113	FGF21	8.04338	6.51948	-2.875	0.0164	7.716
BC003384	FKBP2	11.7944	11.1765	-1.534	0.018	7.369
NM_024702	FLJ13841	5.52242	4.88055	-1.56	0.042	4.73
NM_017759	FLJ20309	10.3408	9.509	-1.779	0.0362	5.113
NM_182500	FLJ25143	5.04958	4.37057	-1.601	0.0349	5.212
NM_182586	FLJ33534	7.24338	6.41217	-1.779	0.0167	7.646
AK096324	FLJ39005	7.5389	6.74299	-1.736	0.00802	11.1
XM_928976	FLJ39198	5.09197	4.33331	-1.691	0.0458	4.513
BC031976	FLJ39575	7.45181	6.70423	-1.678	0.0052	13.816
BC104037	FLJ44691	5.3219	4.39154	-1.905	0.0352	5.192
NM_001039770	FLJ45032	8.35263	7.4185	-1.91	0.0312	5.536
AK127771	FLJ45872	5.14609	3.92003	-2.339	0.0237	6.382
BC004490	FOS	10.0332	8.35086	-3.209	0.00401	15.757
NM_006732	FOSB	9.35784	7.56116	-3.474	0.00415	15.481
NM_005438	FOSL1	11.7789	10.9406	-1.787	0.00607	12.784
NM_207647	FSD1L	7.27783	6.65101	-1.544	0.043	4.671
BC074732	FUT1	9.75641	8.80833	-1.929	0.0446	4.575
NM_022006	FXYD7	4.69028	3.75889	-1.907	0.0445	4.583
BC074795	GABRG2	6.09072	5.37931	-1.637	0.011	9.462
AF144648	GABRQ	7.7847	7.02054	-1.698	0.0216	6.696
NM_015675	GADD45B	11.0298	9.19921	-3.556	0.0202	6.93
AF087853	GADD45B	10.9373	8.89323	-4.124	0.0429	4.676
NM_004861	GAL3ST1	7.4584	6.38582	-2.103	0.000153	80.84
BC074914	GALR2	8.29627	7.01733	-2.426	0.039	4.917
BC109377	GBA3	3.88382	3.24643	-1.555	0.0248	6.242
BC073163	GBP2	6.51877	5.78558	-1.662	0.0299	5.66
NM_001485	GBX2	8.97019	8.37336	-1.512	0.0418	4.742
AF123764	GDAP1L1	9.16517	7.92511	-2.362	0.00715	11.764
BC000199	GDAP1L1	9.1348	7.85637	-2.425	0.015	8.079
NM_001492	GDF1	9.25007	8.43046	-1.764	0.0344	5.255
NM_020435	GJA12	8.18813	7.51713	-1.592	0.0286	5.795
U16307	GLIPR1	8.41961	6.31012	-4.315	0.0185	7.257
NM_006851	GLIPR1	8.17618	5.36983	-6.995	0.0421	4.722
NM_018466	GLT28D1	10.8548	10.2482	-1.522	0.000939	32.617
BC095514	GNG8	6.85932	5.98614	-1.831	0.0433	4.649
NM_001005340	GPNMB	8.57681	7.49311	-2.119	0.0271	5.953
NM_153838	GPR115	7.31216	6.24256	-2.098	0.0307	5.576
NM_005281	GPR3	9.48401	7.33645	-4.43	0.00688	12.001
BC066879	GPR45	6.95897	6.28148	-1.599	0.00303	18.143
NM_023915	GPR87	5.45298	4.18126	-2.414	0.00697	11.916
BC112941	GPR87	5.53774	4.13393	-2.645	0.0355	5.17
BC018724	GPSM3	8.8542	8.15085	-1.628	0.0427	4.683
BC037954	GRIK2	5.55205	4.19113	-2.568	0.0187	7.227
NM_000839	GRM2	7.18385	6.20705	-1.968	0.0357	5.15
NM_001003795	GTF2IRD2B	9.14526	8.30118	-1.795	0.031	5.552
NM_002104	GZMK	4.77447	3.90542	-1.826	0.00759	11.417
NM_000558	HBA1	10.9538	9.80734	-2.213	0.0346	5.241
NM_000517	HBA2	10.4871	9.31875	-2.247	0.0285	5.796
NM_005319	HIST1H1C	11.9383	10.9267	-2.016	0.0419	4.734
NM_138720	HIST1H2BD	9.1347	8.31254	-1.768	0.0442	4.599
NM_021063	HIST1H2BD	9.10091	8.26717	-1.782	0.0304	5.604
BC108737	HIST1H2BK	13.0005	12.2745	-1.654	0.0129	8.722
NM_080593	HIST1H2BK	13.0721	12.2888	-1.721	0.00139	26.887
BC079835	HIST1H3G	8.86526	8.1897	-1.597	0.0105	9.684
NM_003539	HIST1H4D	6.4112	5.64901	-1.696	0.0359	5.137
NM_003495	HIST1H4I	8.88586	8.11829	-1.702	0.0378	5.001
AB046775	HIVEP3	9.24301	8.4703	-1.708	0.0187	7.217
NM_024503	HIVEP3	9.40081	8.62548	-1.711	0.0194	7.087
NM_005347	HSPA5	10.4088	9.82072	-1.503	0.0397	4.873
BC064637	ICOSLG	9.22173	8.44428	-1.714	0.0221	6.624
NM_015259	ICOSLG	10.0573	9.16616	-1.854	0.00435	15.116
NM_203434	IER5L	8.65415	7.4227	-2.348	0.00232	20.752
NM_000629	IFNAR1	10.3636	9.72731	-1.554	0.0312	5.529
BX537636	IFNAR1	10.3542	9.69657	-1.577	0.0272	5.944
NM_000612	IGF2	11.2459	10.1186	-2.184	0.00583	13.049
BC053318	IGF2	12.2231	11.043	-2.265	0.00981	10.025
BC062336	IGHG1	4.54417	3.70019	-1.794	0.0363	5.11
BC066343	IGKC	5.9652	5.32167	-1.562	0.0103	9.811
BC070334	IGKC	5.32253	4.20278	-2.173	0.00274	19.09
BC073792	IGKV1-5	5.60454	4.40521	-2.296	0.0107	9.6
AK075502	IGSF4	10.7703	10.1306	-1.557	0.00022	67.515
NM_002187	IL12B	3.43661	2.76911	-1.588	0.00511	13.94
BC067498	IL12B	5.31529	4.60711	-1.633	0.0186	7.246
NM_000878	IL2RB	5.7017	4.98907	-1.638	0.0115	9.276
NM_001012631	IL32	9.34727	8.54472	-1.744	0.017	7.577
BC089410	IL6R	11.338	10.4011	-1.914	0.0275	5.908
NM_000565	IL6R	9.69858	8.54841	-2.219	0.0406	4.815
NM_000584	IL8	6.70685	2.89631	-14.03	0.0228	6.512
NM_032727	INA	12.5383	11.7973	-1.671	0.0155	7.954
BX648811	INHBA	6.95923	5.66428	-2.453	0.0171	7.553
BC007858	INHBA	6.86661	5.31947	-2.922	0.0274	5.925
NM_002192	INHBA	6.93768	5.18549	-3.368	0.0231	6.476
NM_031479	INHBE	8.43393	7.47035	-1.95	0.0322	5.441
NM_032594	INSM2	6.75335	5.67343	-2.113	0.0497	4.318
NM_004031	IRF7	9.57204	8.32554	-2.372	0.000137	85.626
NM_001572	IRF7	9.67565	8.29297	-2.607	0.014	8.376
NM_001007561	IRGQ	9.47016	8.83065	-1.557	0.0412	4.776
BC110912	IRX4	8.30748	7.62387	-1.606	0.012	9.055
BC016341	ISG20	9.18674	8.24693	-1.918	0.0301	5.64
NM_005501	ITGA3	11.5121	10.9121	-1.515	0.0106	9.651
BC043917	ITGA3	10.8808	10.2508	-1.547	0.0299	5.657
NM_002204	ITGA3	10.5277	9.71958	-1.75	0.00339	17.155
NM_000212	ITGB3	6.44693	5.40684	-2.056	0.0064	12.441
BC069464	ITIH1	7.70974	7.04431	-1.586	0.0357	5.15
NM_002229	JUNB	9.91619	9.06851	-1.799	0.0467	4.467
NM_003471	KCNAB1	6.30093	5.50417	-1.737	0.0336	5.325
XM_166571	KIAA0363	10.2455	9.39308	-1.805	0.0301	5.634
NM_014702	KIAA0408	5.12743	4.19047	-1.914	0.0278	5.881
BC018396	KIAA0408	6.82396	5.81581	-2.011	0.0155	7.956
XM_932048	KIAA1833	8.37705	7.69078	-1.609	0.0158	7.872
NM_005550	KIFC3	10.355	9.69926	-1.575	0.0226	6.546
NM_016270	KLF2	9.65791	8.83405	-1.77	0.00899	10.481
BC067753	KLHL10	7.00404	6.22595	-1.714	0.0284	5.816
NM_173213	KRT23	4.92232	3.68532	-2.357	0.000421	48.769
NM_014238	KSR1	8.10496	7.0305	-2.105	0.0409	4.796
NM_000426	LAMA2	7.57131	6.9397	-1.549	0.048	4.401
NM_000228	LAMB3	11.2724	9.41451	-3.624	0.00216	21.531
BC015665	LATS1	8.06929	6.8188	-2.379	0.0159	7.846
NM_001031807	LBXCOR1	9.15687	8.11217	-2.062	0.0409	4.797
NM_178428	LCE2A	5.50467	4.54905	-1.939	0.0302	5.625
NM_002305	LGALS1	11.8055	10.8522	-1.936	0.0293	5.713
BC069540	LIF	8.43475	7.82495	-1.526	0.0282	5.833
NM_002309	LIF	11.0446	10.4058	-1.557	0.0208	6.827
AK125344	LIPG	4.1555	3.11742	-2.053	0.0268	5.996
BC100792	LOC126520	8.11967	7.36753	-1.684	0.0223	6.592
XM_928170	LOC132707	4.67391	3.64044	-2.046	0.0204	6.908
NM_001010940	LOC138255	4.88165	3.74038	-2.205	0.03	5.649
XM_066859	LOC139735	4.59951	3.94024	-1.579	0.0151	8.066
XM_089866	LOC143506	8.39114	7.46529	-1.899	0.034	5.289
NM_176814	LOC168850	9.56935	8.94642	-1.539	0.0439	4.615
NM_174917	LOC197322	8.23549	7.60509	-1.547	0.00044	47.668
NM_001002919	LOC285016	6.94755	6.09752	-1.802	0.0373	5.035
XM_209554	LOC285299	8.38944	7.62926	-1.693	0.0104	9.772
XM_294675	LOC338667	6.84933	6.25602	-1.508	0.0366	5.088
XM_292796	LOC342931	9.36875	7.81561	-2.934	0.00522	13.789
XM_293903	LOC345630	9.68472	9.04012	-1.563	0.0327	5.401
XM_373497	LOC387763	10.8583	9.36119	-2.822	0.0104	9.738
XM_370909	LOC388177	7.30104	6.63388	-1.587	0.00937	10.261
XM_373080	LOC391770	7.09475	6.49966	-1.51	0.047	4.452
NM_207645	LOC399947	6.03554	5.18807	-1.799	0.0218	6.663
AK125319	LOC401089	3.64192	3.0371	-1.52	0.0386	4.948
XM_498961	LOC441005	6.60862	5.93786	-1.591	0.00206	22.015
NM_001039754	LOC441212	6.46618	5.73808	-1.656	0.0104	9.739
XM_927564	LOC441581	9.27828	8.19885	-2.113	0.00417	15.452
XM_497406	LOC441682	6.16478	5.50293	-1.582	0.0238	6.369
XM_497844	LOC442020	9.89812	8.95555	-1.921	0.0468	4.46
NM_001013734	LOC442247	6.90865	5.6138	-2.453	0.00684	12.036
XM_926144	LOC642695	5.25718	4.48225	-1.711	0.0251	6.195
XM_931130	LOC642867	7.02006	5.95925	-2.086	0.00849	10.789
XM_926445	LOC643070	4.80844	3.3674	-2.715	0.0188	7.202
XM_931381	LOC643176	5.33746	4.21628	-2.175	0.0397	4.868
XM_931443	LOC643260	9.40764	8.70751	-1.624	0.0305	5.601
XM_059384	LOC643597	4.12113	3.124	-1.996	0.0018	23.596
XM_931912	LOC643912	7.56619	6.86653	-1.624	0.0157	7.908
XM_931952	LOC643972	6.22109	5.15687	-2.091	0.0405	4.823
XM_927327	LOC644100	8.63164	7.77772	-1.807	0.0274	5.92
XM_933899	LOC644662	4.59137	3.72152	-1.827	0.0192	7.114
XM_927795	LOC644700	6.41998	5.70776	-1.638	0.00335	17.242
XM_927802	LOC644707	5.09538	4.23845	-1.811	0.00278	18.944
XM_932757	LOC645253	6.03145	5.43584	-1.511	0.0379	4.996
XM_928373	LOC645336	5.93877	5.23149	-1.632	0.0425	4.695
XM_928398	LOC645357	6.76094	5.9134	-1.799	0.0483	4.386
XM_932899	LOC645437	7.46834	6.8625	-1.521	0.029	5.748
XM_371311	LOC645469	5.16083	4.0432	-2.169	0.045	4.556
XM_928664	LOC645650	5.47934	4.86337	-1.532	0.0495	4.328
XM_928846	LOC645865	5.64725	4.83056	-1.761	0.0215	6.724
XM_928970	LOC646008	5.26287	4.26922	-1.991	0.0209	6.813
XM_933394	LOC646092	7.59061	6.82201	-1.703	0.0489	4.356
XM_929110	LOC646147	5.43199	4.69088	-1.671	0.000762	36.22
XM_933452	LOC646172	7.83623	6.96053	-1.834	0.0432	4.655
XM_930557	LOC646470	7.64246	7.01894	-1.54	0.00571	13.183
XM_933683	LOC646533	8.75817	8.07819	-1.602	0.0317	5.49
XM_933781	LOC646626	6.87566	5.18852	-3.22	0.0416	4.75
XM_933794	LOC646649	7.3643	6.54058	-1.769	0.0471	4.447
XM_929676	LOC646731	9.39455	8.55431	-1.79	0.033	5.368
XM_933949	LOC646809	7.49772	6.73203	-1.7	0.0226	6.542
XM_934009	LOC646881	7.78179	6.97331	-1.751	0.00664	12.216
XM_934060	LOC646932	5.32813	3.80334	-2.877	0.0366	5.09
XM_930143	LOC647125	5.0544	4.32952	-1.652	0.0285	5.802
XM_926437	LOC653192	7.39383	6.16262	-2.347	0.039	4.921
XM_927858	LOC653516	7.15541	6.51459	-1.559	0.00717	11.748
XM_933387	LOC653696	5.82931	5.11201	-1.644	0.0412	4.779
XM_929354	LOC653742	9.06026	8.13746	-1.895	0.0118	9.13
XM_930117	LOC653817	6.5501	5.8577	-1.615	0.0332	5.351
BC052210	LRRC32	6.70846	5.98987	-1.645	0.0431	4.663
NM_178452	LRRC50	7.61846	6.76756	-1.803	0.037	5.059
NM_017527	LY6K	9.93953	8.73555	-2.303	0.008	11.119
NM_175735	LYG2	6.46832	5.81372	-1.574	0.0222	6.609
NM_201589	MAFA	8.38714	7.11267	-2.419	0.0453	4.538
BC028098	MAFB	9.13751	8.35668	-1.718	0.0418	4.74
NM_012323	MAFF	9.2098	7.59288	-3.067	0.0221	6.621
BC012327	MAFG	11.7086	10.9347	-1.709	0.0255	6.15
NM_022438	MAL	4.90346	3.96433	-1.917	0.0353	5.185
AB208805	MAP3K6	11.0912	10.4931	-1.513	0.0421	4.724
AY065978	MAPK15	7.96524	7.25963	-1.63	0.0306	5.586
NM_145114	MAX	12.017	11.3647	-1.571	0.0295	5.696
BC036465	MBTPS2	7.25509	6.36268	-1.856	0.0258	6.109
AK127864	MEG3	7.7332	6.87866	-1.808	0.014	8.378
NM_032793	MFSD2	11.6463	10.9538	-1.616	0.0361	5.126
NM_032895	MGC14376	8.88147	7.89889	-1.975	0.026	6.082
NM_001001870	MGC14376	8.85886	7.70396	-2.226	0.0253	6.17
AF466365	MGC22014	11.5392	10.8732	-1.586	0.0289	5.754
NM_001005209	MGC99813	9.78808	9.01992	-1.703	0.0489	4.358
AK091986	MICAL-L2	8.27295	7.65759	-1.531	0.0135	8.52
AK074068	MICAL-L2	9.55031	8.88347	-1.587	0.00725	11.689
NM_024723	MICAL-L2	9.78608	8.95378	-1.78	0.0139	8.412
AL833704	MICAL-L2	10.0335	9.15782	-1.834	0.0293	5.715
NM_002425	MMP10	6.82342	4.38801	-5.409	0.029	5.744
BC112301	MMP12	7.31201	5.61227	-3.248	0.0346	5.236
NM_002426	MMP12	7.50328	5.71512	-3.453	0.0176	7.456
NM_002427	MMP13	4.42029	2.66206	-3.382	0.0313	5.522
BC067522	MMP13	6.82993	4.01062	-7.058	0.00824	10.951
AB010962	MMP23B	8.2406	7.49661	-1.674	0.0385	4.948
NM_006690	MMP24	9.09866	8.12019	-1.97	0.0167	7.644
NM_194270	MORN2	7.91469	7.27745	-1.555	0.0362	5.116
NM_006069	MRVI1	3.44544	2.85595	-1.504	0.0282	5.834
NM_012331	MSRA	9.49675	8.77504	-1.649	0.0254	6.162
NM_017717	MUCDHL	8.14242	7.17893	-1.95	0.0286	5.791
NM_031264	MUCDHL	7.3833	6.38879	-1.992	0.02	6.972
BC069377	MXD1	11.4808	10.8807	-1.515	0.0306	5.59
NM_025107	MYCT1	6.17118	5.02269	-2.216	0.00185	23.261
BC101677	MYH11	7.48289	6.8708	-1.528	0.0163	7.755
BC030228	MYL4	7.40671	6.66762	-1.669	0.0133	8.616
NM_002476	MYL4	7.38728	6.45662	-1.906	0.023	6.486
AK128439	N/A	10.9727	10.3864	-1.501	0.00843	10.827
AK125321	N/A	8.50423	7.91248	-1.507	0.0261	6.069
BC061590	N/A	7.32842	6.73488	-1.508	0.0244	6.288
AK095564	N/A	8.11457	7.51928	-1.51	0.039	4.918
AY203962	N/A	4.57488	3.95645	-1.535	0.03	5.646
X67697	N/A	4.30796	3.67081	-1.555	0.0479	4.407
AK127669	N/A	6.45684	5.81614	-1.559	0.0107	9.635
AK126845	N/A	3.41226	2.7586	-1.573	0.0247	6.257
AK128036	N/A	3.84629	3.19097	-1.574	0.0255	6.151
AF462446	N/A	9.84629	9.16622	-1.602	0.0343	5.264
AF090903	N/A	7.82009	7.04728	-1.708	0.00478	14.413
AK131263	N/A	4.31401	3.29683	-2.023	0.0188	7.209
AK055141	N/A	5.19718	4.00551	-2.284	0.0491	4.346
AK074614	N/A	11.0407	9.83399	-2.308	0.00256	19.732
AK127460	N/A	8.62201	7.32666	-2.454	0.00946	10.21
AK124265	N/A	8.60084	7.21729	-2.609	0.0145	8.221
BC027486	N/A	6.35077	4.50728	-3.588	0.00247	20.1
NM_017852	NALP2	5.33385	4.53986	-1.733	0.0327	5.394
BC039269	NALP2	4.86419	3.92824	-1.913	0.0385	4.952
BC050309	NGFR	10.2122	9.61302	-1.514	0.0266	6.014
NM_001007595	NLF2	6.35188	5.47735	-1.833	0.0298	5.669
NM_017617	NOTCH1	10.8988	10.2663	-1.55	0.0413	4.771
NM_144603	NOXO1	8.69274	7.80724	-1.847	0.039	4.915
NM_005285	NPBWR1	6.01931	5.24061	-1.715	0.0326	5.408
NM_006172	NPPA	8.14347	7.52646	-1.533	0.0378	4.998
NM_002523	NPTX2	10.6061	10.0064	-1.515	0.0204	6.902
BC075052	NPY2R	5.67871	4.09957	-2.987	0.00256	19.739
NM_013370	OKL38	8.09308	7.0397	-2.075	0.0096	10.134
BC032476	OKL38	8.82258	7.69856	-2.179	0.00807	11.068
NM_001005166	OR52E5	5.36337	4.40063	-1.949	0.05	4.306
NM_003364	P1	12.142	11.5249	-1.533	0.00964	10.115
BC001405	P1	12.3524	11.6586	-1.617	0.00577	13.114
BC047030	P1	12.0685	11.3301	-1.668	0.00375	16.296
BC028135	P2RY2	8.29787	7.49982	-1.738	0.0116	9.21
NM_002564	P2RY2	8.08466	7.1225	-1.948	0.0208	6.837
NM_178129	P2RY8	5.05302	4.22205	-1.778	0.0277	5.888
NM_012385	P8	8.66639	7.57871	-2.125	0.018	7.363
BC069451	PAEP	5.98623	5.17288	-1.757	0.000351	53.389
AY495087	PDE2A	6.77245	6.13532	-1.555	0.0387	4.94
BC000249	PDE6B	4.23493	3.64736	-1.502	0.0186	7.248
X83705	PDGFB	8.09404	7.44173	-1.571	0.00538	13.585
NM_001029886	PFN3	6.1775	5.09487	-2.117	0.0413	4.77
AJ278828	PGPEP1	8.54246	7.94229	-1.515	0.0383	4.968
NM_003311	PHLDA2	10.7934	9.69484	-2.141	0.00151	25.765
BC005034	PHLDA2	10.2472	9.0982	-2.217	0.00592	12.945
BC035683	PIK3CG	5.59693	4.62261	-1.964	0.0233	6.439
NM_178272	PILRA	8.55621	7.88233	-1.595	0.0379	4.993
BC044581	PKD2L2	10.5287	9.77534	-1.685	0.0044	15.039
NM_014386	PKD2L2	10.6016	9.84753	-1.686	0.000615	40.314
BC017956	PLA2G4C	9.39721	8.2668	-2.189	0.0465	4.475
NM_003706	PLA2G4C	8.28031	6.91868	-2.569	0.0102	9.871
NM_153021	PLB1	4.04608	3.30531	-1.671	0.0285	5.797
AK097725	PLCZ1	3.70989	3.02922	-1.602	0.045	4.556
NM_004073	PLK3	10.7375	9.90715	-1.778	0.0164	7.718
NM_019896	POLE4	11.9594	11.2836	-1.597	0.0099	9.976
NM_000939	POMC	7.68737	7.05685	-1.548	0.0064	12.443
BC044929	POPDC2	6.59033	5.948	-1.56	0.0436	4.635
NM_002700	POU4F3	7.20335	6.49369	-1.635	0.0263	6.05
NM_014330	PPP1R15A	12.989	12.3483	-1.559	0.0117	9.203
BC003067	PPP1R15A	12.9675	12.3077	-1.579	0.0266	6.014
NM_006902	PRRX1	4.47636	3.69142	-1.723	0.0307	5.581
NM_007173	PRSS23	10.0552	9.39518	-1.58	0.0261	6.074
NM_002773	PRSS8	9.52676	8.49507	-2.044	0.0296	5.686
NM_002801	PSMB10	10.652	9.97471	-1.599	0.0293	5.719
NM_002851	PTPRZ1	4.57625	3.78269	-1.733	0.0274	5.921
NM_203285	PVRL1	9.25773	8.55049	-1.632	0.046	4.502
NM_001006638	RAB37	6.10061	5.4508	-1.568	0.0352	5.196
NM_016370	RAB9B	9.58053	8.98288	-1.513	0.0185	7.252
BC027584	RABEP2	8.96843	8.29143	-1.598	0.0446	4.578
NM_006509	RELB	10.3838	9.36263	-2.029	0.00667	12.187
BC069677	RGS8	6.05952	5.35276	-1.632	0.00576	13.122
AF031549	RHAG	3.5258	2.9384	-1.502	0.0385	4.955
NM_144593	RHEBL1	9.86463	8.52677	-2.527	0.0162	7.785
BC009904	RIBC2	9.80237	9.1782	-1.541	0.0491	4.347
NM_015653	RIBC2	9.77211	9.10733	-1.585	0.0307	5.578
AY326436	RIC3	7.06489	6.01658	-2.068	0.0146	8.196
BC062584	RIPK3	4.51935	3.77841	-1.671	0.0102	9.831
NM_014470	RND1	9.97515	9.31271	-1.582	0.0438	4.624
AK098768	RP11-393H10.2	3.57178	2.8616	-1.636	0.0174	7.498
CR622819	RPIP8	7.4382	6.77186	-1.587	0.0418	4.74
NM_006695	RPIP8	7.73871	6.85855	-1.84	0.0368	5.07
BC049823	RPL22L1	10.4184	9.64904	-1.704	0.0448	4.564
BC107708	RPL22L1	10.3418	9.51153	-1.778	0.02	6.971
NM_004165	RRAD	7.91948	7.01951	-1.866	0.0421	4.722
NM_001001890	RUNX1	9.67507	9.02612	-1.568	0.0441	4.607
BC095526	RXFP3	6.37018	5.67135	-1.623	0.0174	7.498
NM_005980	S100P	6.66425	5.33991	-2.504	0.00134	27.387
NM_054023	SCGB3A2	5.42435	4.48927	-1.911	0.0203	6.916
BC015642	SERPINA1	4.26737	3.00293	-2.402	0.0199	6.986
BC034528	SERPINB8	9.47669	8.15796	-2.494	0.0264	6.041
NM_001031848	SERPINB8	9.43555	8.00178	-2.701	0.0222	6.61
NM_002640	SERPINB8	8.21651	6.68225	-2.896	0.00879	10.598
NM_013376	SERTAD1	12.1121	11.0142	-2.14	0.000234	65.411
NM_021115	SEZ6L	5.50194	4.74323	-1.691	0.0319	5.465
NM_006142	SFN	12.4818	11.5573	-1.898	0.0141	8.35
BC001550	SFN	12.504	11.5609	-1.922	0.0235	6.421
BC000995	SFN	12.528	11.5527	-1.966	0.00404	15.702
BC023552	SFN	11.8428	10.8557	-1.982	0.0128	8.776
BC074777	SGCG	5.07325	3.86666	-2.307	0.0161	7.786
NM_005627	SGK	10.5361	9.90998	-1.543	0.0207	6.848
NM_170600	SH2D3C	9.00639	8.34934	-1.576	0.012	9.048
AY358342	SIGIRR	8.80968	8.21018	-1.515	0.0317	5.487
BC053934	SIRT4	6.51575	5.72817	-1.726	0.043	4.668
NM_001032220	SLC11A1	7.03951	6.20159	-1.787	0.0171	7.562
BC041787	SLC11A1	6.68858	5.48327	-2.305	0.0435	4.642
NM_020309	SLC17A7	8.31015	7.63586	-1.595	0.022	6.634
BC013740	SLC2A6	11.0194	10.4095	-1.526	0.00382	16.142
NM_001001290	SLC2A9	7.53865	6.12558	-2.663	0.0481	4.397
NM_078483	SLC36A1	9.92373	9.25367	-1.591	0.00612	12.733
AJ305237	SLC5A11	7.31038	6.66422	-1.564	0.0458	4.514
NM_003064	SLPI	7.8787	6.48915	-2.619	0.0123	8.962
BC112238	SMPD3	7.6991	6.86051	-1.788	0.00165	24.626
NM_005985	SNAI1	10.5648	9.49022	-2.106	0.0153	8.006
BC099626	SOAT2	3.28127	2.59865	-1.605	0.0398	4.868
NM_006942	SOX15	9.67545	8.90721	-1.703	0.0312	5.535
NM_178424	SOX30	7.94351	7.19196	-1.683	0.0256	6.137
BC033492	SOX30	7.49601	6.62734	-1.825	0.0314	5.514
NM_199262	SP6	8.9005	8.12625	-1.71	0.0343	5.265
NM_012391	SPDEF	9.38081	8.65819	-1.65	0.0334	5.338
BC021299	SPDEF	9.53551	8.74345	-1.731	0.0387	4.94
BC025790	SPINK1	4.42242	3.30181	-2.174	0.0247	6.245
BC012350	SPN	4.47438	3.45702	-2.024	0.0246	6.258
NM_030964	SPRY4	11.5753	9.90365	-3.185	0.00457	14.742
NM_016642	SPTBN5	6.64041	5.75563	-1.846	0.0306	5.585
NM_014370	STK23	7.25688	6.4919	-1.699	0.0182	7.316
AF027406	STK23	7.51819	6.60514	-1.883	0.0427	4.686
NM_030795	STMN4	9.06628	8.02764	-2.054	0.0268	5.995
NM_080740	SUHW1	4.33795	3.28696	-2.071	0.0208	6.83
BC101024	SYT10	3.25416	2.62666	-1.544	0.0358	5.143
BC013690	SYT11	11.5386	10.765	-1.709	0.0375	5.02
BC004291	SYT11	10.4677	9.63039	-1.786	0.0361	5.126
NM_003182	TAC1	8.66861	7.25796	-2.658	0.0187	7.21
BC074912	TACR1	6.3957	5.48061	-1.885	0.011	9.475
NM_005995	TBX10	7.4024	6.31762	-2.121	0.0327	5.394
BC005988	TCEAL7	4.42387	3.78461	-1.557	0.0484	4.383
NM_006019	TCIRG1	11.1598	10.4509	-1.634	0.0345	5.248
NM_000358	TGFBI	5.0879	3.82711	-2.396	0.0441	4.608
NM_016585	THEG	7.42465	6.8242	-1.516	0.00856	10.743
NM_004614	TK2	9.74852	9.15469	-1.509	0.00143	26.434
NM_017849	TMEM127	10.3242	9.73377	-1.505	0.0296	5.691
BC005335	TMEM87A	5.96936	3.72913	-4.724	0.0215	6.715
NM_003841	TNFRSF10C	11.0928	10.3039	-1.727	0.0495	4.328
BC052270	TNFRSF10D	12.4053	11.7724	-1.55	0.0484	4.382
NM_016639	TNFRSF12A	11.8257	10.5833	-2.365	0.00265	19.413
NM_001243	TNFRSF8	8.0284	7.33834	-1.613	0.0379	4.993
NM_001561	TNFRSF9	8.73007	6.74572	-3.956	0.0203	6.92
NM_080701	TREX2	8.00309	7.32785	-1.596	0.0333	5.344
NM_033229	TRIM15	8.97391	8.34526	-1.546	0.0296	5.686
NM_138800	TRIM43	7.80799	6.48928	-2.494	0.00997	9.941
BC104866	TRPV3	6.6568	6.05997	-1.512	0.0374	5.028
BC101519	TSGA2	8.31688	7.66948	-1.566	0.00971	10.079
BC093031	TSPAN4	10.5711	9.98563	-1.5	0.0264	6.041
NM_053006	TSSK2	10.8668	10.0103	-1.81	0.0169	7.602
BC104024	TTLL9	6.84194	6.23854	-1.519	0.0407	4.808
BC036213	TTLL9	6.36019	5.67333	-1.609	0.0104	9.74
BC009238	TUBA1	10.3068	9.50415	-1.744	0.0209	6.815
NM_006000	TUBA1	9.76341	8.88018	-1.844	0.0248	6.244
NM_003322	TULP1	7.99036	7.33406	-1.576	0.00919	10.36
NM_003328	TXK	3.57849	2.47888	-2.142	0.0428	4.681
NM_183008	UBXD5	12.4086	11.7696	-1.557	0.0323	5.435
NM_145345	UBXD5	12.3371	11.6791	-1.577	0.0238	6.374
NM_138440	VASN	10.3656	9.2631	-2.147	0.0255	6.148
NM_004679	VCY	7.5807	6.94901	-1.549	0.0177	7.434
NM_007127	VIL1	6.04546	5.12029	-1.898	0.00779	11.266
NM_004183	VMD2	9.3179	8.72038	-1.513	0.00336	17.209
BC041664	VMD2	8.70822	8.03468	-1.594	0.00149	25.95
BC015220	VMD2	8.64542	7.94213	-1.628	0.0213	6.745
NM_147197	WFDC11	4.16269	3.16118	-2.002	0.0388	4.931
BC111960	WNT9A	7.95174	7.17734	-1.71	0.0315	5.503
NM_174900	ZFP42	3.21994	2.53505	-1.607	0.000207	69.663
BC021282	ZNF444	9.67	9.08371	-1.501	0.0118	9.136
NM_173631	ZNF547	7.60425	6.9242	-1.602	0.0216	6.703

## Sheet: Sheet2
Transcripts upregulated after the KD of RECQL5
SEQ_ID	gene_name	WT	KD	Fold change	P value	T value
AK131360	ABCA13	5.79604	9.37554	11.954	0.0299	-5.654
NM_032604	ABHD1	8.51311	9.16783	1.574	0.0494	-4.333
BC056411	ABHD14B	11.2056	11.7962	1.505	0.0302	-5.627
BC008493	ACPP	7.74183	8.60235	1.815	0.0243	-6.304
NM_001099	ACPP	3.62084	5.08343	2.756	0.0376	-5.015
AB102888	ACPP	7.48342	8.59245	2.156	0.0471	-4.444
NM_021599	ADAMTS2	9.28399	9.98362	1.624	0.00902	-10.462
AK131039	ADAMTS6	6.78321	7.87344	2.129	0.0144	-8.267
AY692424	ADAMTS6	6.59682	7.86778	2.413	0.043	-4.671
NM_197941	ADAMTS6	6.84071	7.82872	1.983	0.0486	-4.369
XM_927536	ALDH1L2	9.31548	10.0596	1.674	0.00159	-25.07
NM_006872	ALF	3.67108	5.10225	2.696	0.00424	-15.327
NM_001039130	ALOX15B	4.91999	6.01863	2.141	0.0142	-8.305
NM_001008218	AMY1B	6.15495	6.88312	1.656	0.0277	-5.893
NM_000699	AMY2A	6.36925	7.1607	1.73	0.00675	-12.112
BC006276	APOL4	3.81834	5.35513	2.901	0.0486	-4.373
NM_018076	ARMC4	10.6137	11.252	1.556	0.015	-8.074
NM_080873	ASB11	4.675	5.4444	1.704	0.0317	-5.483
NM_031482	ATG10	10.5992	11.3649	1.7	0.000447	-47.285
BC067423	B3GNT3	7.68092	8.58469	1.87	0.0155	-7.942
NM_017429	BCMO1	4.98975	5.61133	1.538	0.0163	-7.75
NM_001007246	BRWD1	9.72915	10.5148	1.723	0.0371	-5.053
NM_000061	BTK	7.36655	8.09696	1.659	0.041	-4.789
NM_007047	BTN3A2	10.4841	11.1223	1.556	0.00693	-11.953
BC067086	BTN3A2	10.6476	11.2689	1.538	0.0207	-6.844
NM_173554	C10orf107	6.34956	7.4686	2.172	0.0435	-4.638
XM_933401	C10orf51	3.63614	5.54546	3.756	0.0228	-6.524
AK093093	C10orf90	5.44865	6.92641	2.785	0.0293	-5.722
NM_024764	C14orf161	4.1636	5.00832	1.795	0.0397	-4.87
AK056731	C14orf81	4.84125	5.7759	1.911	0.0296	-5.689
NM_001039383	C1orf136	4.31396	5.14337	1.776	0.0394	-4.889
XM_089281	C1orf184	6.51153	7.20489	1.617	0.0262	-6.058
NM_032705	C1orf97	9.37746	10.2052	1.774	0.0406	-4.811
NM_001006116	C21orf49	7.08438	7.79299	1.634	0.0141	-8.333
NM_024563	C5orf23	3.71673	4.58992	1.831	0.00781	-11.25
BC104649	C6orf57	7.50519	8.49832	1.99	0.0439	-4.615
NM_145028	C6orf81	8.92165	9.682	1.693	0.0127	-8.809
NM_000717	CA4	6.56727	7.82885	2.397	0.0425	-4.699
NM_145046	CALR3	5.25658	6.20326	1.927	0.0434	-4.645
BC027993	CAPN9	4.10344	5.049	1.925	0.0469	-4.458
BC036393	CASC2	6.39779	7.13403	1.665	0.0141	-8.348
NM_201377	CASC2	7.2673	8.32401	2.08	0.0196	-7.044
NM_004059	CCBL1	11.8115	12.4144	1.518	0.0245	-6.283
BC033685	CCBL1	11.2319	11.8689	1.555	0.0459	-4.505
BC013069	CCBL1	11.2552	11.924	1.589	0.0496	-4.324
BC008600	CCL5	3.24572	4.22494	1.971	0.00301	-18.199
NM_001766	CD1D	7.41388	8.07807	1.584	0.0131	-8.652
BC030227	CD72	7.36231	8.17533	1.756	0.00381	-16.168
NM_001782	CD72	7.34975	8.09056	1.671	0.0069	-11.984
NM_005193	CDX4	5.639	6.41353	1.71	0.0472	-4.44
NM_206808	CLYBL	9.33422	10.2928	1.943	0.00047	-46.132
NM_020882	COL20A1	7.68771	9.24408	2.941	0.0463	-4.485
D21337	COL4A6	11.6139	12.3005	1.609	0.00132	-27.556
NM_033641	COL4A6	11.6209	12.3422	1.648	0.0034	-17.122
NM_001847	COL4A6	11.4817	12.1905	1.634	0.00356	-16.719
AJ225895	COLQ	8.77139	9.37894	1.523	0.0126	-8.837
NM_005677	COLQ	8.5615	9.19568	1.552	0.0327	-5.396
NM_206922	CRIP3	9.32399	10.0292	1.63	0.00343	-17.046
BC059947	CSAG1	7.36417	8.28592	1.894	0.0482	-4.393
NM_001017438	CT45-6	3.59545	7.95315	20.502	0.0214	-6.736
BC024007	CTBS	8.15101	8.84657	1.619	0.0287	-5.781
BC017026	CXorf12	10.7275	11.3619	1.552	0.00616	-12.692
NM_017863	CXorf48	5.17938	7.1444	3.904	0.0313	-5.52
NM_207352	CYP4V2	7.64635	8.34807	1.626	0.00673	-12.136
BC041839	CYP4V2	9.09119	9.72982	1.556	0.0185	-7.251
AY262057	CYP4Z2P	6.24836	7.41942	2.251	0.0452	-4.545
NM_015533	DAK	9.38703	10.0059	1.535	0.00503	-14.058
NM_004942	DEFB4	3.15988	4.56489	2.648	0.047	-4.452
NM_006729	DIAPH2	8.74988	9.43725	1.61	0.0182	-7.32
XM_212238	DKFZp434M131	4.72839	7.1064	5.198	0.0352	-5.195
XM_932269	DKFZp686J0529	3.42032	6.85466	10.81	0.0466	-4.469
XM_932011	DKFZp779B1634	6.54184	7.23617	1.618	0.0371	-5.047
BC010910	DNAJC15	6.51353	7.31341	1.74	0.0438	-4.621
NM_001039348	EFEMP1	10.1581	10.8118	1.573	0.00958	-10.148
NM_001979	EPHX2	10.5718	11.1738	1.517	0.0066	-12.253
BC069466	FABP2	4.04347	4.93943	1.86	0.0213	-6.749
AJ409094	FAM3B	5.57588	6.84349	2.407	0.00865	-10.687
NM_012135	FAM50B	2.9625	4.10193	2.202	0.0239	-6.356
AK000723	FAM70A	11.0099	11.7359	1.654	0.0173	-7.511
NM_017938	FAM70A	11.0456	11.6995	1.573	0.0325	-5.414
BC030060	FBXO27	9.7361	10.4084	1.593	0.00379	-16.21
BC020823	FCGR2A	7.1149	8.14819	2.046	0.00491	-14.231
M31932	FCGR2A	6.18419	7.2342	2.07	0.0252	-6.192
J03619	FCGR2A	7.03933	7.90842	1.826	0.0427	-4.687
BC019931	FCGR2A	7.35492	8.0801	1.653	0.0464	-4.48
NM_001002273	FCGR2B	5.8562	6.77657	1.892	0.0385	-4.949
NM_001005410	FCGR2C	6.51708	7.53646	2.027	0.0197	-7.022
NM_201563	FCGR2C	6.61494	7.7449	2.188	0.0464	-4.483
AK054842	FLJ10986	9.98495	10.7236	1.668	0.0232	-6.459
BC000610	FLJ10986	10.1461	10.9309	1.722	0.028	-5.858
CR623798	FLJ10986	9.26681	9.8623	1.51	0.0303	-5.62
NM_018291	FLJ10986	9.69525	10.3244	1.546	0.0414	-4.766
AK090568	FLJ10986	9.09282	9.76012	1.588	0.0439	-4.616
NM_025149	FLJ20920	11.7103	12.3807	1.591	0.00786	-11.215
NM_024574	FLJ23191	9.4541	10.3568	1.869	0.00777	-11.28
BC036246	FLJ32549	9.22854	9.85447	1.543	0.0441	-4.608
NM_207453	FLJ35934	9.20536	10.0311	1.772	0.0279	-5.869
XM_929674	FLJ37060	2.72889	3.72881	1.999	0.0293	-5.721
NM_152605	FLJ37549	2.96181	3.97761	2.022	0.0224	-6.571
AK124920	FLJ42117	8.44685	9.51504	2.096	0.0194	-7.079
NM_198463	FLJ42117	8.46701	9.54323	2.108	0.049	-4.354
NM_207436	FLJ42957	7.11202	8.57358	2.754	0.00666	-12.194
NM_201628	FLJ43806	7.75135	8.5161	1.699	0.023	-6.483
NM_207443	FLJ45244	10.5851	11.2011	1.532	0.035	-5.206
NM_199244	FOXD4L4	5.55149	9.15608	12.164	0.0481	-4.396
NM_001475	GAGE5	5.53343	9.2274	12.941	0.0434	-4.645
NM_001476	GAGE6	6.30323	9.25973	7.762	0.0466	-4.469
NM_198141	GANC	9.07704	9.73813	1.581	0.0384	-4.96
BC093833	GANC	9.21911	9.97587	1.689	0.0423	-4.712
NM_002049	GATA1	5.31636	5.90533	1.504	0.0437	-4.626
NM_001018099	Gcom1	6.15118	7.02501	1.832	0.0387	-4.937
NM_005260	GDF9	6.47677	7.16834	1.615	0.0295	-5.697
NM_005110	GFPT2	10.2625	10.9566	1.617	0.0209	-6.813
NM_181789	GLDN	6.43754	7.25477	1.762	0.0101	-9.91
NM_207364	GPR148	2.86829	3.57385	1.63	0.0478	-4.409
BC046632	GREM2	7.80406	8.87434	2.099	0.0357	-5.154
NM_022469	GREM2	7.69986	8.8575	2.23	0.0386	-4.946
BC110891	GSTA1	3.48446	5.36441	3.68	0.021	-6.804
NM_000851	GSTM5	4.77442	6.03405	2.394	0.0445	-4.581
BC069515	HESX1	7.69107	8.64233	1.933	0.0247	-6.251
NM_003865	HESX1	7.44798	8.04207	1.509	0.0265	-6.027
NM_014234	HSD17B8	10.6548	11.3304	1.597	0.011	-9.487
NM_000869	HTR3A	7.73238	8.44453	1.638	0.0208	-6.826
NM_001001887	IFIT1	8.49373	9.5575	2.09	0.0396	-4.879
AF034198	IGSF1	7.86858	8.48358	1.531	0.0114	-9.296
NM_014440	IL1F6	4.77088	5.86216	2.13	0.0401	-4.849
NM_032549	IMMP2L	10.6045	11.4377	1.781	0.0193	-7.102
NM_005538	INHBC	6.85996	7.5968	1.666	0.0199	-6.997
BC031041	IQCH	8.89421	9.6368	1.673	0.00225	-21.092
NM_001031715	IQCH	6.90291	7.76425	1.816	0.0485	-4.376
NM_003638	ITGA8	10.5488	11.1419	1.508	0.0133	-8.599
BC028068	JAK3	7.53206	8.65072	2.171	0.00671	-12.147
NM_000215	JAK3	7.48458	8.4374	1.935	0.0282	-5.835
NM_006760	K2	3.96373	5.22827	2.402	0.00385	-16.08
NM_182684	K3B	6.66004	7.29508	1.552	0.0359	-5.139
NM_175068	K6IRS3	4.61997	5.20801	1.503	0.00472	-14.513
NM_006063	KBTBD10	8.20063	9.42487	2.336	0.00708	-11.829
BC006534	KBTBD10	8.37133	9.40067	2.041	0.0114	-9.299
NM_002234	KCNA5	2.06697	2.97081	1.871	0.014	-8.375
XM_376062	KIAA1155	9.77766	10.3896	1.528	0.0392	-4.907
AK123108	KIAA1914	8.90115	9.74885	1.799	0.0382	-4.974
L76668	KIR2DS2	4.654	8.70917	16.623	0.0452	-4.546
NM_012312	KIR2DS2	5.25114	8.5265	9.682	0.0493	-4.34
NM_012314	KIR2DS4	4.84976	8.65803	14.008	0.0433	-4.649
NM_153443	KIR3DL3	4.19048	8.45457	19.214	0.0466	-4.469
BX537890	KLF7	9.88657	10.5041	1.534	0.0135	-8.527
NM_007328	KLRC1	3.96819	4.68392	1.642	0.0458	-4.511
AB096945	KRTAP19-4	7.4677	8.20693	1.669	0.0406	-4.813
NM_181612	KRTAP19-6	5.46956	7.06652	3.025	0.00737	-11.588
NM_181620	KRTAP22-1	6.60653	7.5878	1.974	0.0461	-4.499
NM_005559	LAMA1	10.8845	11.597	1.638	0.0434	-4.645
NM_001001676	LCN9	5.17661	5.9775	1.742	0.0396	-4.88
NM_005097	LGI1	2.36324	3.26161	1.863	0.0494	-4.334
NM_012134	LMOD1	8.90216	9.55114	1.568	0.0475	-4.428
XM_061880	LOC120126	2.81168	4.75583	3.848	0.0345	-5.248
XM_065445	LOC129870	3.92406	6.25893	5.045	0.0381	-4.979
XM_068121	LOC132969	5.32072	9.50855	18.224	0.0277	-5.893
NM_001037224	LOC145757	5.17655	5.81395	1.555	0.0238	-6.367
BC093695	LOC283439	4.46491	5.42244	1.941	0.0395	-4.887
XM_208990	LOC284067	4.50543	5.22712	1.649	0.0382	-4.973
NM_201594	LOC284948	6.00426	6.92511	1.893	0.00923	-10.338
NM_001007537	LOC387911	8.01681	9.32348	2.473	0.0454	-4.537
XM_371250	LOC388630	5.08372	5.83601	1.684	0.0039	-15.976
NM_001006606	LOC388882	2.58099	6.57697	15.955	0.0332	-5.351
XM_371534	LOC389000	3.40419	4.98419	2.989	0.0123	-8.952
XM_372941	LOC391405	4.88995	8.11531	9.352	0.0337	-5.312
XM_377958	LOC402679	4.86604	6.78501	3.781	0.0322	-5.44
XM_495805	LOC439957	3.35039	8.16773	28.194	0.022	-6.637
XM_929405	LOC440053	4.87486	5.71104	1.785	0.0284	-5.815
XM_208835	LOC440320	5.79102	7.21695	2.686	0.023	-6.484
XM_498811	LOC440669	3.75313	4.54448	1.73	0.0145	-8.241
XM_927434	LOC441440	4.29504	6.03365	3.337	0.0487	-4.369
BC033939	LOC441476	6.26213	7.13868	1.835	0.0237	-6.387
XM_497579	LOC441812	6.88218	8.60088	3.291	0.0235	-6.414
NM_001013729	LOC441956	4.3619	7.58373	9.329	0.042	-4.73
XM_497945	LOC442096	9.49329	10.1019	1.524	0.0225	-6.563
BC063390	LOC51233	7.71122	8.38546	1.595	0.0212	-6.768
NM_022097	LOC63928	8.23559	8.83648	1.516	0.00909	-10.422
XM_925901	LOC642369	7.76362	8.68187	1.889	0.0307	-5.58
XM_925959	LOC642446	3.23542	4.97943	3.349	0.0384	-4.961
XM_926094	LOC642623	7.06354	8.88818	3.542	0.0262	-6.067
XM_926154	LOC642707	6.46675	10.1718	13.041	0.0425	-4.699
XM_931037	LOC642716	5.41627	6.69456	2.425	0.00222	-21.216
XM_926197	LOC642775	5.48036	7.27721	3.474	0.00483	-14.343
XM_926215	LOC642808	9.19346	9.8819	1.611	0.0162	-7.779
XM_926253	LOC642861	9.43637	11.4793	4.12	0.0428	-4.682
XM_931201	LOC642974	6.05413	9.60261	11.7	0.0356	-5.165
XM_931304	LOC643085	3.25549	5.93218	6.393	0.0325	-5.419
XM_931493	LOC643339	5.94264	6.63173	1.612	0.0128	-8.788
XM_926975	LOC643671	5.45889	8.02041	5.903	0.0461	-4.497
XM_927313	LOC644074	3.33542	5.59366	4.784	0.0379	-4.996
XM_927448	LOC644273	3.90134	5.7308	3.554	0.0456	-4.526
XM_927515	LOC644358	5.99041	6.79155	1.742	0.0278	-5.872
XM_932154	LOC644373	6.31696	9.59739	9.716	0.0402	-4.84
XM_932160	LOC644386	4.81601	5.52279	1.632	0.00133	-27.415
XM_927590	LOC644450	3.50208	9.05667	46.999	0.0291	-5.735
XM_932197	LOC644465	6.57507	9.91493	10.125	0.0393	-4.9
XM_927707	LOC644592	3.42616	7.97049	23.333	0.028	-5.857
XM_927739	LOC644621	5.5313	7.026	2.818	0.0311	-5.539
XM_927798	LOC644704	5.97654	8.93517	7.773	0.0467	-4.468
XM_927909	LOC644813	6.4737	10.0523	11.947	0.0411	-4.783
XM_928004	LOC644917	7.95721	8.65856	1.626	0.0367	-5.076
XM_934703	LOC644952	7.12598	8.33308	2.308	0.0477	-4.418
XM_929977	LOC645009	6.37953	9.34788	7.826	0.0378	-5.001
XM_934141	LOC645009	5.9003	9.39807	11.296	0.0474	-4.43
XM_930008	LOC645037	6.90984	9.09552	4.549	0.0489	-4.359
XM_934187	LOC645043	5.22921	9.2533	16.269	0.0319	-5.469
XM_934231	LOC645083	5.91096	9.29124	10.412	0.0459	-4.509
XM_934235	LOC645083	5.47564	9.3025	14.19	0.0479	-4.407
XM_928315	LOC645272	5.84769	6.54017	1.616	0.0421	-4.724
XM_932805	LOC645315	3.23583	4.88697	3.14	0.0203	-6.911
XM_928684	LOC645673	10.6668	11.3018	1.553	0.0175	-7.467
XM_928968	LOC646006	6.91444	7.83715	1.895	0.0469	-4.458
XM_929668	LOC646718	4.37434	8.07346	12.988	0.046	-4.502
XM_929724	LOC646776	6.97424	7.58686	1.529	0.0207	-6.859
XM_929841	LOC646879	5.43518	6.53238	2.139	0.0258	-6.114
XM_929975	LOC646996	5.40099	6.34478	1.923	0.00194	-22.714
XM_930181	LOC647156	3.18064	6.82536	12.507	0.0228	-6.518
XM_934682	LOC647283	5.36862	8.76113	10.501	0.0435	-4.641
NM_001040069	LOC649159	8.03765	11.1707	8.773	0.0377	-5.01
BC073766	LOC652848	5.47102	7.6547	4.543	0.0368	-5.074
XM_925889	LOC653088	5.01342	8.80584	13.855	0.0381	-4.98
XM_931355	LOC653135	4.32155	8.25867	15.317	0.027	-5.963
XM_926509	LOC653135	5.05083	8.30247	9.524	0.0349	-5.219
XM_931337	LOC653135	4.94766	7.93789	7.945	0.0374	-5.027
XM_926309	LOC653166	6.1513	6.89215	1.671	0.0392	-4.906
XM_926399	LOC653186	4.37728	5.91127	2.895	0.0432	-4.655
XM_927850	LOC653203	4.95871	8.23793	9.708	0.0315	-5.507
XM_932353	LOC653203	3.53145	7.23831	13.058	0.0384	-4.96
XM_932768	LOC653239	5.22321	6.99522	3.415	0.0495	-4.327
XM_932988	LOC653301	6.23292	6.9172	1.606	0.0412	-4.777
XM_928595	LOC653353	5.07814	9.23168	17.796	0.0355	-5.166
XM_928920	LOC653427	4.50138	9.22866	26.488	0.027	-5.971
XM_933330	LOC653449	3.92889	4.87209	1.922	0.0246	-6.265
XM_927900	LOC653527	8.76341	9.41808	1.574	0.0238	-6.378
XM_928207	LOC653579	3.3612	7.60086	18.891	0.0459	-4.506
BC074820	LOX	10.3377	11.373	2.049	8.38e-05	-109.294
NM_002317	LOX	10.2872	11.4165	2.187	0.00185	-23.261
NM_145258	LRRC44	5.83941	6.52844	1.612	0.0347	-5.235
BC109187	MAGEA5	5.59097	7.25162	3.161	0.0371	-5.052
NM_005363	MAGEA6	6.43968	8.37415	3.822	0.0448	-4.565
XM_373340	MAGEB6B	4.0747	4.75543	1.602	0.0202	-6.936
BC012009	MAP2K6	10.7332	11.4573	1.651	0.0221	-6.619
NM_007181	MAP4K1	10.6685	11.4232	1.687	0.0212	-6.765
AK027673	MAWBP	9.27426	9.93445	1.58	0.00943	-10.226
BC009738	MAWBP	9.29687	9.98142	1.607	0.0278	-5.876
NM_022129	MAWBP	5.99602	6.79751	1.742	0.0486	-4.372
NM_203377	MB	4.75481	5.38012	1.542	0.0317	-5.489
NM_153361	MGC42105	7.42446	8.3642	1.918	0.0122	-8.983
NM_178571	MGC51025	5.42929	7.04521	3.065	0.0285	-5.798
NM_000902	MME	4.78171	6.07437	2.449	0.0263	-6.055
BC101632	MME	6.12072	7.28402	2.239	0.0287	-5.78
X07166	MME	5.73025	7.02004	2.444	0.0387	-4.936
NM_031939	MRO	4.03373	5.02795	1.992	0.0467	-4.466
NM_002467	MYC	12.4911	13.3083	1.762	0.0262	-6.063
BC093082	MYH2	5.07097	5.69822	1.544	0.00758	-11.422
NM_015460	MYRIP	3.63532	4.90622	2.413	0.0448	-4.569
BC045801	N/A	6.1889	7.54843	2.566	0.000207	-69.582
AK125488	N/A	7.09703	7.87735	1.717	0.000855	-34.179
AK128073	N/A	9.20716	10.0602	1.806	0.00103	-31.259
AK127547	N/A	7.04439	7.80872	1.698	0.00174	-23.971
AK125025	N/A	9.15783	9.74733	1.504	0.00906	-10.439
AX772804	N/A	8.97903	10.164	2.273	0.00913	-10.395
AK124181	N/A	9.04525	9.84145	1.736	0.0115	-9.27
U92992	N/A	3.61195	5.24804	3.108	0.0188	-7.204
AK123848	N/A	6.21013	6.8063	1.511	0.022	-6.638
BC006438	N/A	4.59164	6.65035	4.166	0.0314	-5.518
M13930	N/A	11.8543	12.7342	1.84	0.0355	-5.166
AK127969	N/A	3.28624	4.27395	1.983	0.0392	-4.903
BC053984	N/A	5.42785	7.90189	5.555	0.0401	-4.844
BC036122	N/A	6.6823	7.31348	1.548	0.0408	-4.801
AK095554	N/A	4.1969	5.82828	3.098	0.0426	-4.691
AK127723	N/A	4.85206	6.92941	4.22	0.0453	-4.54
AK092983	N/A	4.96989	8.04626	8.434	0.0476	-4.422
AY026352	N/A	3.78316	6.93212	8.87	0.0482	-4.391
BC067767	N/A	4.49961	5.49536	1.994	0.0483	-4.387
AF119861	N/A	4.47446	5.2426	1.703	0.0492	-4.342
AK128041	N/A	6.13929	7.09898	1.944	0.0494	-4.335
NM_032041	NCALD	7.07668	7.75902	1.604	0.0182	-7.321
NM_000620	NOS1	5.72012	6.37217	1.571	0.0224	-6.579
NM_003822	NR5A2	8.84041	9.49679	1.576	0.0387	-4.937
NM_001007156	NTRK3	4.79874	5.59707	1.739	0.0235	-6.416
NM_017809	NXF2	3.89037	5.20422	2.486	0.0315	-5.508
NM_000513	OPN1MW	4.31868	7.4715	8.893	0.0329	-5.381
NM_001005239	OR11H1	3.873	7.17303	9.849	0.0394	-4.894
BC104853	OR13A1	5.13611	6.51195	2.595	0.00165	-24.659
NM_001005272	OR4A5	4.52857	6.07695	2.924	0.0422	-4.718
NM_001005173	OR52L1	3.222	4.28786	2.093	0.0344	-5.258
NM_177998	OTOP1	3.69887	7.50906	14.027	0.0207	-6.857
BC031589	PAMCI	4.99201	6.29079	2.46	0.0284	-5.809
BC030664	PAQR8	9.66014	10.4472	1.725	0.0217	-6.688
NM_133367	PAQR8	8.66299	9.38272	1.646	0.0365	-5.094
AF381284	PARK2	6.35539	7.78737	2.698	0.00048	-45.634
AF381283	PARK2	6.58315	7.85289	2.411	0.00681	-12.061
BC022014	PARK2	5.77667	6.77393	1.996	0.0291	-5.736
NM_002591	PCK1	7.50717	8.74294	2.355	0.00316	-17.767
BC023978	PCK1	7.72739	8.82071	2.133	0.00825	-10.943
BC006268	PEX7	10.9515	11.5449	1.508	0.0322	-5.443
NM_016134	PGCP	9.27103	9.86303	1.507	0.0422	-4.714
NM_032592	PHACS	9.46357	10.1399	1.598	0.023	-6.483
BC036834	PHACTR3	7.18271	7.9599	1.713	0.0347	-5.235
NM_003662	PIR	11.6892	12.4094	1.647	0.00805	-11.08
BC002517	PIR	11.863	12.4532	1.505	0.0208	-6.834
AB209907	PLD1	8.63071	9.26782	1.555	0.0247	-6.249
AK093285	PMFBP1	7.15672	8.04438	1.85	0.017	-7.575
NM_031293	PMFBP1	5.52711	6.46768	1.919	0.0208	-6.828
BC028423	PMFBP1	5.53733	6.38906	1.804	0.0237	-6.393
BC101007	POTE15	4.18893	6.68489	5.641	0.0402	-4.839
AY462872	POTE2	4.35843	6.28116	3.791	0.045	-4.555
NM_000949	PRLR	5.65317	6.24422	1.506	0.00617	-12.68
AK091408	PROM2	8.76028	9.38879	1.545	0.0372	-5.045
AK075079	PSG1	4.93459	8.0699	8.786	0.0441	-4.606
NM_021016	PSG3	5.88187	9.27895	10.534	0.0464	-4.483
NM_002781	PSG5	3.74647	8.08495	20.23	0.0462	-4.493
CR749812	PSG8	5.44515	9.0883	12.493	0.0447	-4.573
M94890	PSG9	4.59618	7.8196	9.339	0.0472	-4.439
AF023259	RBMS3	8.91874	9.88663	1.955	0.00635	-12.497
NM_001003792	RBMS3	8.81173	9.61857	1.749	0.0241	-6.328
NM_014483	RBMS3	9.39661	10.0131	1.533	0.0296	-5.69
NM_001034836	RDM1	10.2456	10.8614	1.532	0.011	-9.477
NM_145654	RDM1	10.2339	10.8975	1.584	0.0299	-5.661
NM_172239	REXO1L1	5.53491	9.88621	20.411	0.0347	-5.235
XM_496984	REXO1L2P	6.09862	10.0426	15.39	0.0408	-4.803
XM_496981	REXO1L3P	5.54474	9.87853	20.165	0.0339	-5.299
XM_496983	REXO1L5P	5.726	9.91268	18.21	0.0492	-4.344
XM_376784	REXO1L6P	5.33306	9.81182	22.296	0.0316	-5.493
XM_496985	REXO1L7P	6.01095	9.96893	15.54	0.0316	-5.496
NM_173560	RFXDC1	9.32139	10.3161	1.992	0.0135	-8.545
XM_934610	RGL3	4.81531	5.49681	1.603	0.0234	-6.427
NM_020485	RHCE	7.19931	7.87954	1.602	0.00774	-11.304
AF037626	RHCE	7.50871	8.31251	1.745	0.0103	-9.808
NM_138617	RHCE	7.93893	8.93029	1.988	0.0183	-7.304
BC075081	RHCE	6.3759	7.61994	2.368	0.049	-4.352
AY751496	RHD	5.38465	6.31631	1.907	0.0295	-5.694
AY751494	RHD	6.40812	7.22291	1.759	0.0457	-4.518
BC093678	RNASE2	3.47589	4.23218	1.689	0.0394	-4.892
NM_194430	RNASE4	10.8225	11.4381	1.532	0.00851	-10.776
NM_002937	RNASE4	10.6159	11.307	1.614	0.0247	-6.254
NM_194431	RNASE4	10.752	11.402	1.569	0.0257	-6.125
AK074780	ROBO2	10.3058	11.0409	1.664	0.0246	-6.259
AF346307	RP11-34P13.4	4.51926	8.23548	13.142	0.0362	-5.118
NM_001017435	RP13-36C9.3	4.31957	7.85638	11.606	0.0448	-4.565
BC070138	RP13-36C9.6	3.79807	7.26311	11.042	0.0443	-4.593
NM_020366	RPGRIP1	6.59559	7.42596	1.778	0.0274	-5.924
NM_014433	RTDR1	6.18108	6.91328	1.661	0.0429	-4.676
NM_173050	SCUBE1	9.18712	10.1526	1.952	0.0039	-15.968
AK127719	SCUBE1	9.82536	10.5797	1.686	0.0119	-9.102
BC051030	SEMA4G	10.5936	11.2239	1.547	0.00911	-10.409
NM_170601	SIAE	7.24062	7.9817	1.671	0.0395	-4.885
NM_173508	SLC35F3	3.02821	4.24062	2.317	0.00353	-16.8
BC034948	SLC6A16	7.21831	8.16173	1.923	0.00702	-11.875
NM_014037	SLC6A16	7.61385	8.27335	1.579	0.00835	-10.879
AB040875	SLC7A11	7.6196	8.77162	2.222	0.0175	-7.462
BC012087	SLC7A11	7.65695	8.61059	1.936	0.0209	-6.815
NM_014331	SLC7A11	8.71703	9.91044	2.286	0.0291	-5.735
NM_003062	SLIT3	10.1147	10.823	1.633	0.0124	-8.901
BC040552	SNCAIP	9.6642	10.3401	1.597	0.0202	-6.946
AB110791	SNCAIP	9.77807	10.5021	1.651	0.0418	-4.741
NM_012436	SPAG8	3.71395	4.34216	1.545	0.00292	-18.471
BC007524	SPAG9	7.61336	8.47281	1.814	0.0346	-5.242
NM_001009615	SPANX-N2	3.81309	7.44513	12.398	0.0325	-5.411
NM_032461	SPANXB1	3.38643	7.53702	17.76	0.0451	-4.55
NM_022661	SPANXC	3.45669	7.43507	15.761	0.0326	-5.404
BC001003	SSX1	4.92118	9.03532	17.317	0.0334	-5.34
NM_005635	SSX1	6.05645	9.19719	8.819	0.049	-4.35
NM_175698	SSX2	5.56181	9.11279	11.72	0.0336	-5.317
NM_175723	SSX5	6.39353	8.72515	5.033	0.0484	-4.383
NM_174961	SSX8	5.38315	8.7287	10.165	0.032	-5.457
NM_001004470	ST8SIA6	7.08738	7.70882	1.538	0.0242	-6.315
BC020600	STEAP4	2.59759	3.64572	2.067	0.029	-5.754
NM_006873	STON1	8.25032	8.95692	1.631	0.0494	-4.334
NM_018711	SVOP	2.7988	3.5563	1.69	0.00458	-14.741
AK127436	SYT15	7.54737	8.22	1.593	0.045	-4.554
AB070452	TCBA1	6.67992	8.00642	2.507	0.0307	-5.58
NM_019038	TDRD4	5.21495	5.8683	1.572	0.0498	-4.312
NM_018342	TMEM144	8.20293	8.95626	1.685	0.0328	-5.391
BC050273	TMEM35	2.74374	3.68652	1.922	0.00622	-12.626
NM_021637	TMEM35	3.00633	4.28483	2.425	0.0487	-4.368
NM_012452	TNFRSF13B	6.28923	7.73983	2.733	0.0445	-4.585
BC021675	TSPAN2	9.007	10.0083	2.001	0.0307	-5.582
NM_004615	TSPAN7	11.5329	12.1955	1.582	0.0166	-7.686
NM_032147	USP44	10.5109	11.112	1.516	0.00902	-10.463
NM_032257	ZMYND12	3.2937	4.27326	1.971	0.0486	-4.373
AF277624	ZNF479	2.97124	3.78411	1.756	0.000237	-64.976
NM_014717	ZNF536	10.0699	10.8188	1.68	0.000942	-32.571
XM_496959	ZNF705B	4.48628	5.64197	2.227	0.0334	-5.34
XM_931320	ZNF717	5.29164	6.23839	1.927	0.0177	-7.421
