# Supplementary material for: RECQL5 Controls Transcript Elongation and Suppresses Genome Instability Associated with Transcription Stress
Source: Cell. 2014 May 22;157(5):1037–49. doi: 10.1016/j.cell.2014.03.048 (PMC4032574; doi:10.1016/j.cell.2014.03.048)
Supplement: Table S2. Characteristics of the 161 Examples of Genomic Loss and 88 Examples of Gain Observed upon RECQL5 Knockdown, Related to Figure 5 [file mmc2.xlsx]

## Sheet: Sheet1
Characteristics of the 161 examples of genomic losses
HG18	Start	Stop	genes incl	hg18	hg19	HG19 coordinates	Size (bp)	CFS	distance closest transcript	distance closest RNAPII peak in the KD (kb)	distance closest RNAPII peak in the WT (kb)
chr1	27535853	27587595	YES	0	0	chr1:27663266-27715008	51742		0.4 kb	0	11.4
chr1	43779096	43920908	YES	2	2	chr1:44006509-44148321	141812			1.2	23.2
chr1	43780951	43920908	YES	2	2	chr1:44008364-44148321	139957			1.2	23.2
chr1	200821697	200829951	YES	2	2	chr1:202555074-202563328	8254			0.1	>100
chr1	212429398	212471470	NO	-	-	chr1:214362775-214404847	42072		49.6 kb	46.3	>100
chr1	237811316	237821309	YES	1(2)	1(2)	chr1:239744693-239754686	9993			>100	>100
chr10	61561	128680	YES	0	0	chr10:71561-138680	67119		6.5 kb	39.9	>100
chr10	6899019	6899943	YES	1(2)	1(2)	chr10:6859013-6859937	924			>100	>100
chr10	46840224	47244223	YES	1	1	chr10:47420218-47824217	403999	FRA10G		22.4	22.9
chr10	47025602	47244223	YES	0	0	chr10:47555596-47774217	218621	FRA10G	3.3 kb	5.5	>100
chr10	47901722	48054119	YES	1	1	chr10:48281716-48434113	152397	FRA10G		4.3	95.3
chr10	47901722	48057570	YES	1	1	chr10:48281716-48437564	155848	FRA10G		4.3	95.3
chr10	52973556	53033331	YES	1(2)	1(2)	chr10:53303550-53363325	59775	FRA10G		88.9	95.6
chr10	54114987	54134553	YES	-	1(2)	chr10:54444981-54464547	19566			>100	>100
chr10	79783783	79817622	YES	1(2)	2	chr10:80113777-80147616	33839			51.4	>100
chr10	80913529	80928209	NO	-	-	chr10:81243523-81258203	14680		1.2 kb	14.5	>100
chr10	99262814	99347329	YES	2	2	chr10:99272824-99357339	84515			14.2	14.6
chr10	99262814	99358122	YES	2	2	chr10:99272824-99368132	95308			14.2	14.6
chr10	102724848	102803577	YES	1	1	chr10:102734858-102813587	78729			0.5	6.5
chr10	124327241	124364482	YES	1(2)	1(2)	chr10:124337251-124374492	37241	FRA10F		>100	>100
chr11	996583	1103019	YES	1	1	chr11:1006583-1113019	106436			40.1	9.9
chr11	7501516	7653560	YES	1	2	chr11:7544940-7696984	152044			>100	>100
chr11	21611508	21684671	NO	-	-	chr11:21654932-21728095	73163		57.8 kb	>100	>100
chr11	34071435	34202872	YES	2	2	chr11:34114859-34246296	131437	FRA11E		0	7.7
chr11	44356472	44367365	NO	-	-	chr11:44399896-44410789	10893		68.2 kb	>100	>100
chr11	45028716	45043048	NO	-	-	chr11:45072140-45086472	14332		29.1 kb	81.2	>100
chr11	60980031	61026479	YES	0	2	chr11:61223455-61269903	46448			3.8	25.4
chr11	70676271	70720929	NO	-	-	chr11:70998623-71043281	44658	FRA11H	35 kb	>100	>100
chr11	72616613	72735067	YES	2	2	chr11:72938965-73057419	118454			29.4	>100
chr11	72616613	72808961	YES	2	2	chr11:72938965-73131313	192348			10	>100
chr11	74062187	74113339	YES	1	1	chr11:74384539-74435691	51152			19.6	23.7
chr11	74549341	74947712	YES	1	1	chr11:74871693-75270064	398371			2.8	>100
chr11	117386530	117485438	YES	1	1	chr11:117881320-117980228	98908	FRA11G		16.8	>100
chr11	118260160	118566625	YES	2	2	chr11:118754950-119061415	306465	FRA11G		11	94.7
chr12	33393	59562	YES	1	1	chr12:163132-189301	26169			67.2	82.6
chr12	3567834	3587214	YES	2	2	chr12:3697573-3716953	19380			>100	>100
chr12	18128523	18164037	YES	1	1	chr12:18237256-18272770	35514			>100	>100
chr12	55840247	55930635	YES	2	2	chr12:57553980-57644368	90388			0.2	14.5
chr12	102592637	102616741	YES	1(2)	1(2)	chr12:104068507-104092611	24104			71.2	>100
chr12	105576307	105590754	YES	1(2)	2(2)	chr12:107052177-107066624	14447			>100	>100
chr12	121996887	122148637	YES	2	2	chr12:123430934-123582684	151750	FRA12E		19.5	50
chr13	33936296	33958974	YES	1(2)	2	chr13:35038296-35060974	22678	FRA13A		>100	>100
chr13	70503741	70540210	YES	1(2)	1(2)	chr13:71605740-71642209	36469			>100	>100
chr14	76711847	76733968	YES	1	2(2)	chr14:77642094-77664215	22121			76.8	>100
chr14	77608987	77621248	NO	-	-	chr14:78539234-78551495	12261		12.6 kb	>100	>100
chr14	89705536	89752731	YES	1	1	chr14:90635783-90682978	47195			28.1	39.6
chr15	62806687	63009681	YES	1	1	chr15:65019634-65222628	202994	FRA15A		16.9	59.7
chr15	62881167	63009681	YES	1	1	chr15:65094114-65222628	128514	FRA15A		16.9	59.7
chr15	73736061	73797258	YES	1	1	chr15:75949006-76010203	61197			15.4	15.8
chr15	73745124	73797258	YES	0	0	chr15:75958069-76010203	52134		3.4 kb	24.5	24.9
chr15	80374038	80974118	YES	1	1	chr15:82586983-83177063	590080		4.1 kb	3.7	17.4
chr16	3103642	3106189	YES	1(2)	2(2)	chr16:3163641-3166188	2547			0.5	6.3
chr16	23262838	23306619	YES	1	1	chr16:23355337-23399118	43781			46.5	73.9
chr16	45304377	45350635	YES	1	1(2)	chr16:46746876-46793134	46258			10.2	13.4
chr16	57262806	57288660	YES	1	1	chr16:58705305-58731159	25854			4.9	28
chr16	68527352	68549109	YES	2	2	chr16:69969851-69991608	21757	FRA16C		52.9	>100
chr16	68527352	68559335	YES	2	1	chr16:69969851-70001834	31983	FRA16C		42.7	>100
chr16	83406150	83478540	YES	1	1	chr16:84848649-84921039	72390			4.4	84.5
chr18	6978986	7015573	YES	1(2)	1(2)	chr18:6988986-7025573	36587			>100	>100
chr18	32116031	32192239	YES	1	1	chr18:33862033-33938241	76208	FRA18A		14	>100
chr18	32970593	33330635	YES	2	2	chr18:34716595-35076637	360042	FRA18A		>100	>100
chr18	33139786	33330635	YES	1(2)	1(2)	chr18:34885788-35076637	190849	FRA18A		>100	>100
chr18	40685493	40781292	YES	1(2)	1(2)	chr18:42431495-42527294	95799			26	>100
chr18	46416810	46447862	YES	1(2)	1(2)	chr18:48162812-48193864	31052			76	>100
chr18	47199751	47271409	YES	1(2)	1(2)	chr18:48945753-49017411	71658			>100	>100
chr19	4976665	5090654	YES	1(2)	1(2)	chr19:5025665-5139654	113989			14.3	>100
chr19	4976665	5107133	YES	1	1	chr19:5025665-5156133	130468			0.05	>100
chr19	19301282	19344627	YES	1	1	chr19:19440282-19483627	43345			0.9	4.3
chr19	33069249	33083458	YES	-	2(2)	chr19:28377409-28391618	14209			71.3	92
chr19	39636674	39687300	YES	1	2	chr19:34944834-34995460	50626			0	2.6
chr19	41125364	41203915	YES	2	2	chr19:36433524-36512075	78551			0	0
chr19	41125364	41203915	YES	2	2	chr19:36433524-36512075	78551			0	0
chr19	47463637	47528796	YES	1	1	chr19:42771797-42836956	65159			0	0
chr19	48843180	48870726	YES	1	1	chr19:44151340-44178886	27546			3.3	25.9
chr19	49860270	49864880	YES	1	2	chr19:45168430-45173040	4610			0	0
chr19	55948455	55970125	YES	0	0	chr19:51256643-51278313	21670		3.3 kb	1	15.7
chr19	56910955	56925387	YES	1	1	chr19:52219143-52233575	14432			3.7	11.2
chr19	58535605	58590895	YES	2	2	chr19:53843793-53899083	55290			0	6.4
chr2	88075258	88094266	YES	-	0	chr2:88294143-88313151	19008		2.4 kb	1.5	2
chr2	112376646	112403311	YES	1(2)	1(2)	chr2:112660175-112686840	26665			3.5	17.9
chr2	118759542	118808262	NO	-	-	chr2:119043072-119091792	48720		99.1 kb	>100	>100
chr2	121365482	121464860	YES	1(2)	1(2)	chr2:121649012-121748390	99378			83.3	94.7
chr2	121504282	121540394	YES	-	0	chr2:121787812-121823924	36112		4.8 kb	7.8	8.2
chr2	137826611	137885216	YES	1(2()	1(2)	chr2:138110141-138168746	58605			>100	>100
chr2	217098300	217121949	YES	-	1(2)	chr2:217390055-217413704	23649			11.3	16.8
chr2	230962062	231016907	YES	2	2	chr2:231253818-231308663	54845			26.6	>100
chr2	232864571	233070947	YES	1	1	chr2:233156327-233362703	206376			48.9	51.9
chr20	9275459	9291249	YES	1(2)	1(2)	chr20:9327459-9343249	15790	FRA20B		>100	>100
chr20	17386751	17452720	YES	2	2	chr20:17438751-17504720	65969			6.3	>100
chr20	31866538	31890082	YES	1(2)	1(2)	chr20:32402877-32426421	23544			2.6	>100
chr20	32138429	32148920	YES	1	2	chr20:32674768-32685259	10491			0	2.3
chr20	33978080	34004218	YES	1	1	chr20:34514666-34540804	26138			0	0
chr20	34894187	34922471	YES	1(2)	1(2)	chr20:35460773-35489057	28284			0	58
chr20	36883187	36962250	YES	1(2)	1(2)	chr20:37449773-37528836	79063			25.4	25.8
chr20	36920484	36962250	YES	1(2)	1(2)	chr20:37487070-37528836	41766			25.4	25.8
chr20	44153330	44300513	YES	1	1	chr20:44719923-44867106	147183			0.9	1
chr20	44399227	44429506	YES	1	1	chr20:44965820-44996099	30279			1.6	2.9
chr20	44399227	44429506	YES	1	1	chr20:44965820-44996099	30279			1.6	2.9
chr20	48876270	48937777	YES	1	1	chr20:49442863-49504370	61507			0	0.8
chr20	54552071	54556732	NO	-	-	chr20:55118664-55123325	4661		7.1 kb	21	>100
chr21	35048423	35060930	YES	1(2)	1(2)	chr21:36126553-36139060	12507			4.3	79.1
chr21	41444975	41465312	YES	1	1	chr21:42523105-42543442	20337			75.6	>100
chr22	18491358	18571868	YES	2	2	chr22:20111358-20191868	80510			0	0
chr22	18491358	18882872	YES	1	2	chr22:20111358-20502872	391514			0	0
chr22	26744408	26761556	YES	1(2)	1(2)	chr22:28414408-28431556	17148			92.1	98.6
chr3	8642787	8655323	YES	1(2)	1(2)	chr3:8667787-8680323	12536			93.4	0
chr3	9690920	9948658	YES	2	2	chr3:9715920-9973658	257738			0.5	41
chr3	14335222	14422081	YES	1	1	chr3:14360218-14447077	86859			0.6	>100
chr3	23994421	24039840	YES	1	1	chr3:24019417-24064836	45419	FRA3A		1.2	56
chr3	23999283	24039840	NO	-	-	chr3:24024279-24064836	40557	FRA3A	2.2 kb	0.5	60.9
chr3	37866221	37882466	YES	2	2	chr3:37891217-37907462	16245			>100	>100
chr3	50133616	50619596	YES	2	2	chr3:50158612-50644592	485980			0	1.6
chr3	58418140	58444774	NO	-	-	chr3:58443100-58469734	26634		4.9 kb	23.2	>100
chr3	58418140	58459318	YES	1	1	chr3:58443100-58484278	41178			23.2	>100
chr4	6314354	6474370	YES	1	1	chr4:6263453-6423469	160016	FRA4A		36.2	>100
chr4	8042380	8436011	YES	2	2	chr4:7991480-8385111	393631	FRA4A		44.2	>100
chr4	8505648	8772054	YES	1	1	chr4:8454748-8721154	266406	FRA4A		11.9	>100
chr4	9992286	9996343	NO	-	-	chr4:10383188-10387245	4057	FRA4A	25.4 kb	54.8	>100
chr4	69767800	69931980	YES	1	1	chr4:69733211-69897391	164180			>100	>100
chr5	6239138	6254859	NO	-	-	chr5:6186138-6201859	15721		73.8 kb	>100	>100
chr5	8761176	8821956	NO	-	-	chr5:8708176-8768956	60780		16.2 kb	>100	>100
chr5	52058106	52078162	YES	-	1(2)	chr5:52022349-52042405	20056			40.5	>100
chr5	54118265	54133354	NO	-	-	chr5:54082508-54097597	15089		6.4 kb	>100	>100
chr5	79036336	79067227	YES	1(2)	1(2)	chr5:79000580-79031471	30891			13.2	62
chr5	151544447	151550020	YES	1(2)	1(2)	chr5:151564254-151569827	5573			>100	>100
chr6	32050859	32177847	YES	2	2	chr6:31942880-32069869	126988			0	0
chr6	44209975	44215870	YES	1(2)	1(2)	chr6:44101997-44107892	5895			3.6	22.4
chr6	167456234	167481971	YES	1	2	chr6:167536244-167561981	25737			55	98.4
chr7	7326822	7424163	YES	1	1	chr7:7360297-7457638	97341			>100	>100
chr7	21772588	21818130	YES	1(2)	1(2)	chr7:21806063-21851605	45542			77	>100
chr7	31011852	31113638	YES	1	1	chr7:31045327-31147113	101786			>100	>100
chr7	43969059	44045961	YES	2	2	chr7:44002534-44079436	76902	FRA7D		2.2	10.7
chr7	43969059	44052546	YES	2	2	chr7:44002534-44086021	83487	FRA7D		0	10.7
chr7	56341860	56364350	YES	-	0	chr7:56374366-56396856	22490		1.1 kb	>100	>100
chr7	65607567	65644437	YES	1	2	chr7:65970132-66007002	36870			0	11.2
chr7	72021681	72022321	YES	1(2)	1(2)	chr7:72383745-72384385	640	FRA7J		0.07	10.5
chr7	76438775	76475084	YES	1	2(2)	chr7:76600839-76637148	36309	FRA7J		19.9	>100
chr7	97990953	98015067	NO	-	-	chr7:98153017-98177131	24114		32.4 kb	69	>100
chr7	100965491	100992762	YES	2	1	chr7:101178771-101206042	27271			>100	>100
chr7	101852346	102115135	YES	2	2	chr7:102065341-102327899	262789			0	16.3
chr7	101904918	102115135	YES	2	2	chr7:102117913-102327899	210217			0	2.2
chr7	128333613	128381543	YES	2	1	chr7:128546377-128594307	47930			0.6	99.9
chr7	142709932	142768190	YES	2	2	chr7:142999810-143058068	58258			0	23
chr8	11876676	11901405	YES	0	0	chr8:11839267-11863996	24729		0.6 kb	>100	>100
chr8	23200755	23360091	YES	1	2	chr8:23144810-23304146	159336			4.6	40.3
chr8	23202881	23360091	YES	2	2	chr8:23146936-23304146	157210			4.6	40.3
chr8	49570091	49574449	NO	-	-	chr8:49407538-49411896	4358		16.5 kb	15	>100
chr8	49727108	49783852	YES	1	1	chr8:49564555-49621299	56744			>100	>100
chr8	102732979	102775189	YES	2	2	chr8:102663803-102706013	42210			96.9	>100
chr8	108240838	108276912	YES	-	0	chr8:108171662-108207736	36074		13.8 kb	>100	>100
chr8	119315813	119338112	YES	1(2)	1(2)	chr8:119246632-119268931	22299	FRA8C		>100	>100
chr8	119895982	119920690	NO	-	-	chr8:119826801-119851509	24708	FRA8C	52.3 kb	>100	>100
chr8	142359168	142502175	YES	1	2	chr8:142289986-142432993	143007	FRA8D		30.4	>100
chr8	143061050	143081509	NO	-	-	chr8:143063143-143083602	20459	FRA8D	12.9 kb	>100	>100
chr8	143064261	143084355	NO	-	-	chr8:143066354-143086448	20094	FRA8D	16.1 kb	>100	>100
chr9	125169815	125202634	YES	2	2	chr9:126129994-126162813	32819			>100	>100
chr9	132952387	132972983	YES	2	2	chr9:133962566-133983162	20596			13.2	16.9
chrX	54533968	54539632	YES	1	1	chrX:54517243-54522907	5664			32.5	33.7
chrX	68237829	68246021	NO	-	-	chrX:68321104-68329296	8192	FRAXB	51.4 kb	55.5	>100
chrX	137246450	137332944	YES	-	0	chrX:137418784-137505278	86494		25.5 kb	>100	>100
chrX	147352775	147360732	YES	-	0	chrX:147545083-147553040	7957		1.1 kb	>100	>100
						Average	79984.4
						Median	44658
- => indicates no gene/transcript in the region									propotion within 5kb	0.347826	0.118012
0 => indicates there is at least one gene/transcript in the region but the breakage site doesn't occur in it									proporation within 10kb	0.372671	0.15528
1 => there is at least one gene/transcript in the region and one breakage site occurs in a gene/transcript									proportion within 20kb	0.490683	0.26087
2 => there are at least two genes/transcripts in the region and both the breakage sites occur in genes/transcripts									proportion > 100 kb away	0.248447	0.496894
1(2) => there is one gene/transcript in the region and both the breakage site occur inside the same gene/transcript
2(2) => there are 2 or more genes/transcripts overlapping the region and both the breakage sites occur inside them

## Sheet: Sheet2
Characteristics of the 88 examples of genomic gains
HG18	Start	Stop	genes incl	hg18	hg19	HG19 coordinates	Size (bp)	CFS	distance to closest transcript	distance to closest RNAPII peak in the KD (kb)	distance to closest RNAPII peak in the WT (kb)
chr1	46287786	46313100	YES	1(2)	1(2)	chr1:46515199-46540513	25314			1.4	11.3
chr1	48549318	48664786	YES	1(2)	1(2)	chr1:48776731-48892199	115468			44.9	45.8
chr1	101560871	101582928	YES	-	1	chr1:101788283-101810340	22057	FRA1E		85.2	>100
chr1	109680267	109769486	YES	2	2	chr1:109878744-109967963	89219			0	0.6
chr1	157556206	157597950	YES	1	1	chr1:159289582-159331326	41744			>100	>100
chr1	198665977	198674702	NO	-	-	chr1:200399354-200408079	8725		13.3 kb	19.3	>100
chr1	204242050	204325021	YES	0	0	chr1:206075427-206158398	82971		3.2 kb	1.4	19.3
chr1	213727597	213755254	NO	-	-	chr1:215660974-215688631	27657		51.7 kb	51	>100
chr1	224298828	224332902	YES	0	0	chr1:226232205-226266279	34074		6.6 kb	1.1	4
chr1	224298828	224332902	YES	0	0	chr1:226232205-226266279	34074		6.6 kb	1.1	4
chr1	231401451	231421705	YES	1(2)	1(2)	chr1:233334828-233355082	20254			0	10
chr10	22114891	22207920	YES	1(2)	1	chr10:22074885-22167914	93029			10.6	42.3
chr10	68290198	68298996	YES	1(2)	1(2)	chr10:68620192-68628990	8798			>100	>100
chr10	83830944	83867112	YES	1(2)	1(2)	chr10:83840964-83877132	36168			>100	>100
chr10	120476345	120512357	YES	1	1	chr10:120486355-120522367	36012	FRA10F		0.5	>100
chr10	123558282	123733949	YES	1	1	chr10:123568292-123743959	175667	FRA10F		6.3	9
chr11	95387750	95399887	YES	1(2)	1(2)	chr11:95748102-95760239	12137			89.8	90.4
chr12	47070675	47098191	YES	-	1(2)	chr12:48784408-48811924	27516			38.8	>100
chr12	55788810	55837966	YES	2	2	chr12:57502543-57551699	49156			18.3	38.7
chr12	55788810	55837966	YES	2	2	chr12:57502543-57551699	49156			18.3	38.7
chr14	18922291	19124606	YES	0	1	chr14:19852291-20054606	202315			>100	>100
chr14	64024359	64053402	YES	2	2	chr14:64954606-64983649	29043	FRA14B		5.7	11.7
chr14	64155570	64160516	NO	-	-	chr14:65085817-65090763	4946	FRA14B	17.4 kb	73.1	77.9
chr14	89224701	89236808	YES	-	1(2)	chr14:90154948-90167055	12107			69	>100
chr15	88751251	88839013	YES	1(2)	1(2)	chr15:90950247-91038009	87762			3	18.4
chr16	6641708	6678559	YES	1(2)	2(2)	chr16:6701707-6738558	36851			>100	>100
chr16	46321237	46378863	YES	-	1(2)	chr16:47763736-47821362	57626			>100	>100
chr16	46321237	46424051	YES	-	1(2)	chr16:47763736-47866550	102814			>100	>100
chr16	57961344	57975154	NO	-	-	chr16:59403843-59417653	13810		31 kb	>100	>100
chr16	64212076	64233441	YES	-	1(2)	chr16:65654575-65675940	21365			>100	>100
chr16	64215886	64236063	YES	-	1(2)	chr16:65658385-65678562	20177			>100	>100
chr16	79323248	79383603	YES	1(2)	1(2)	chr16:80765747-80826102	60355	FRA16D		>100	>100
chr17	41544144	41603883	YES	1(2)	1(2)	chr17:44188361-44248106	59739			0	0
chr17	68167029	68199169	YES	1(2)	1(2)	chr17:70655434-70687574	32140			65.9	66.2
chr19	39238812	39307191	YES	0	0	chr19:34546972-34615351	68379			2.2	9.7
chr19	41098196	41120183	YES	1	1	chr19:36406356-36428343	21987			5.3	5.7
chr19	42874647	42973697	YES	2	2	chr19:38182807-38281857	99050			0	10.6
chr19	43690523	43692847	YES	1(2)	1(2)	chr19:38998683-39001007	2324			32.7	94.1
chr19	45223811	45339648	YES	0	0	chr19:40531971-40647808	115837		2.2 kb	0	0
chr19	60924204	60981143	YES	1	1	chr19:56232392-56289331	56939			10.4	12
chr2	25934478	25960248	YES	1	1	chr2:26080974-26106744	25770			4.5	>100
chr2	31554918	31600567	NO	-	-	chr2:31701414-31747063	45649		0.5 kb	>100	>100
chr20	17316810	17332330	YES	1(2)	1(2)	chr20:17368810-17384330	15520			>100	>100
chr21	31484696	31562574	YES	1(2)	1(2)	chr21:32562825-32640703	77878			73.8	>100
chr21	31484696	31562574	YES	1(2)	1(2)	chr21:32562825-32640703	77878			73.8	>100
chr21	41014836	41026714	YES	1(2)	1(2)	chr21:42092966-42104844	11878			>100	>100
chr22	33807056	33825155	YES	1	1	chr22:35477056-35495155	18099			>100	>100
chr3	118391525	118545942	YES	-	1(2)	chr3:116908835-117063252	154417			>100	>100
chr3	118461587	118577245	YES	-	1(2)	chr3:116978897-117094555	115658			>100	>100
chr3	123993630	124024155	YES	2	2	chr3:122510940-122541465	30525			>100	>100
chr3	136585081	136626040	YES	-	1(2)	chr3:135102391-135143350	40959			>100	>100
chr3	152285499	152313483	YES	1	1	chr3:150802809-150830793	27984	FRA3D		>100	>100
chr5	69112157	69315895	YES	1(2)	0	chr5:69076401-69280139	203738		5.7 kb	1.5	63.6
chr5	131496309	131553185	YES	1	1	chr5:131468410-131525286	56876			0.2	>100
chr5	131502301	131553185	YES	1	1	chr5:131474402-131525286	50884			0.2	>100
chr5	148415373	148421601	YES	1(2)	1(2)	chr5:148435180-148441408	6228			>100	85
chr5	151188559	151207673	YES	1(2)	1(2)	chr5:151208366-151227480	19114			0	11.2
chr5	168530620	168540700	YES	1(2)	1(2)	chr5:168598042-168608122	10080			>100	>100
chr5	168802744	168819449	NO	-	-	chr5:168870166-168886871	16705		92.6 kb	>100	>100
chr6	148446867	148460956	NO	-	-	chr6:148405174-148419263	14089		40.7 kb	>100	>100
chr6	149725556	149768113	YES	1(2)	1(2)	chr6:149683863-149726420	42557			0	19.4
chr6	167093862	167156770	YES	1(2)	1(2)	chr6:167173872-167236780	62908			>100	>100
chr7	32916538	32953774	YES	0	1(2)	chr7:32950013-32987249	37236			0	19.4
chr7	44441111	44450919	YES	1(2)	1(2)	chr7:44474586-44484394	9808	FRA7D		0	45.7
chr7	86443126	86521688	YES	1(2)	1(2)	chr7:86605190-86683752	78562			4.8	97.3
chr7	151677791	151751834	YES	1(2)	1(2)	chr7:152046858-152120901	74043			1	>100
chr8	19675598	19731400	YES	1	1	chr8:19631318-19687120	55802			11.1	>100
chr8	62580998	62651481	YES	1(2)	1(2)	chr8:62418444-62488927	70483			1.6	>100
chr8	94224079	94250149	YES	1	1	chr8:94154903-94180973	26070			>100	>100
chr9	25344662	25362951	NO	-	-	chr9:25354662-25372951	18289		265.5 kb	>100	>100
chr9	27222450	27279276	YES	1	1	chr9:27232450-27289276	56826			>100	>100
chr9	40108039	40165112	NO	-	-	chr9:40118039-40175112	57073			>100	>100
chr9	67645335	68137511	YES	1	1	chr9:68155515-68747691	592176		21.5 kb	77.9	>100
chr9	84841275	84864668	YES	1(2)	1(2)	chr9:85651455-85674848	23393			0	2.9
chr9	84860740	84864727	YES	1(2)	1(2)	chr9:85670920-85674907	3987			0	2.8
chr9	101072862	101088648	YES	-	0	chr9:102033041-102048827	15786		2.5 kb	36.8	>100
chr9	125008422	125032362	YES	1(2)	1(2)	chr9:125968601-125992541	23940			8.2	>100
chr9	133054469	133076091	YES	1(2)	1(2)	chr9:134064648-134086270	21622			0	7.9
chr9	134131030	134193848	YES	1(2)	1(2)	chr9:135141209-135204027	62818			0	3.8
chrX	6329	240114	YES	1	1	chrX:66329-320173	233785			27	35.2
chrX	3015037	3034818	YES	1(2)	1(2)	chrX:3005037-3024818	19781			>100	>100
chrX	10590917	10604048	YES	1(2)	1(2)	chrX:10630917-10644048	13131			41.8	>100
chrX	48454499	48477201	YES	-	1(2)	chrX:48569555-48592257	22702			0	0.1
chrX	62563837	62567017	YES	1(2)	1(2)	chrX:62647112-62650292	3180			75.3	>100
chrX	68247327	85500636	YES	1	1	chrX:68330602-85613980	17253309			54.2	>100
chrX	128759799	144838069	YES	0	0	chrX:128932118-145030377	16078270		5.1 kb	45.1	>100
chrY	6329	85733	NO	-	-	chrY:16329-95733	79404		74.7 kb	53.6	67.6
chrY	6329	263446	YES	1	1	chrY:16329-293505	257117			3.6	58.7
						Average	436463
						Median	36509.5
- => indicates no gene/transcript in the region									propotion within 5kb	0.329545	0.102273
0 => indicates there is at least one gene/transcript in the region but the breakage site doesn't occur in it									proporation within 10kb	0.375	0.159091
1 => there is at least one gene/transcript in the region and one breakage site occurs in a gene/transcript									proportion within 20kb	0.443182	0.261364
2 => there are at least two genes/transcripts in the region and both the breakage sites occur in genes/transcripts									proportion > 100 kb away	0.329545	0.556818
1(2) => there is one gene/transcript in the region and both the breakage site occur inside the same gene/transcript
2(2) => there are 2 or more genes/transcripts overlapping the region and both the breakage sites occur inside them
