# Supplementary material for: RECQL5 Controls Transcript Elongation and Suppresses Genome Instability Associated with Transcription Stress
Source: Cell. 2014 May 22;157(5):1037–49. doi: 10.1016/j.cell.2014.03.048 (PMC4032574; doi:10.1016/j.cell.2014.03.048)
Supplement: Table S3. Genomic Rearrangements Observed in Wild-Type Cells, CGH-WT versus WT; Total Observed in Two Independent Experiments, Related to Figure 5 [file mmc3.xlsx]

## Sheet: Sheet1
WT vs WT CGH
HG18	Start	Stop	genes included	hg18	hg19	HG19 coordinates
chr1	100435676	100503611	YES	1	2	chr1:100663088-100731023
chr1	153589501	153621234	YES	1(2)	1(2)	chr1:155322877-155354610
chr1	241777052	241788570	YES	1(2)	1(2)	chr1:243710429-243721947
chr10	59545489	59557286	NO	-	-	chr10:59875483-59887280
chr11	76228082	76340656	YES	1	1	chr11:76550434-76663008
chr15	29994046	30013447	YES	-	0	chr15:32206754-32226155
chr16	18227	55635	YES	1	2	chr16:78227-115635
chr18	19843351	19860517	YES	1(2)	1(2)	chr18:21589353-21606519
chr19	16594014	16602356	YES	1(2)	2(2)	chr19:16733014-16741356
chr2	75402739	75408095	NO	-	-	chr2:75549231-75554587
chr2	97671441	97688216	YES	1	1	chr2:98305009-98321784
chr2	158189780	158195140	YES	1	1	chr2:158481534-158486894
chr22	15991200	16002596	YES	2	2	chr22:17611200-17622596
chr22	37850547	37906844	YES	0	1	chr22:39520601-39576898
chr3	16272061	16279914	YES	1	1	chr3:16297057-16304910
chr3	39749581	39812889	NO	-	-	chr3:39774577-39837885
chr5	35645185	35686794	YES	1	1	chr5:35609428-35651037
chr6	90068365	90089901	YES	1	1	chr6:90011646-90033182
chr7	1244296	1275569	YES	-	1	chr7:1277770-1309043
chr7	44939839	44946690	NO	-	-	chr7:44973314-44980165
chr8	7702	166631	YES	2	1	chr8:17702-176631
chr9	36762702	36779051	NO	-	-	chr9:36772702-36789051
chr9	67216020	67217245	NO	-	-	chr9:67626201-67627425
chr9	97810328	97840514	YES	1	1	chr9:98770507-98800693
chr9	123399917	123427955	YES	1(2)	1(2)	chr9:124360096-124388134
- => indicates no gene/transcript in the region
0 => indicates there is at least one gene/transcript in the region but the breakage site doesn't occur in it
1 => there is at least one gene/transcript in the region and one breakage site occurs in a gene/transcript
2 => there are at least two genes/transcripts in the region and both the breakage sites occur in genes/transcripts
1(2) => there is one gene/transcript in the region and both the breakage site occur inside the same gene/transcript
2(2) => there are 2 or more genes/transcripts overlapping the region and both the breakage sites occur inside them
