# Supplementary material for: RECQL5 Controls Transcript Elongation and Suppresses Genome Instability Associated with Transcription Stress
Source: Cell. 2014 May 22;157(5):1037–49. doi: 10.1016/j.cell.2014.03.048 (PMC4032574; doi:10.1016/j.cell.2014.03.048)
Supplement: Table S4. Genes and Transcripts in the 161 Examples of Genomic Loss and 88 Examples of Gain Observed upon RECQL5 Knockdown, Related to Figure 5 [file mmc4.xlsx]

## Sheet: Sheet1
Genes/Transcripts in the Losses								Genes/Transcripts in the Gains
Symbol	ID	length, kb	expression level	expression level in KD compared to WT	breakage point relative to TSS, kb	breakage point relative to TTS, kb		Symbol	ID	length, kb	expression level	expression level in KD compared to WT	breakage point relative to TSS, kb	breakage point relative to TTS, kb
ABLIM2	ENSG00000163995	193.52	6.77732	1.03552	24.441	169.079		ASPH	ENSG00000198363	214.04	11.7734	1.08279	138.229	75.811
ABTB2	ENSG00000166016	207.02	10.7865	0.862413	133.2	73.82		ASXL2	ENSG00000143970	144.76	11.3728	1.03179	20.411	124.349
AC002116.7	ENSG00000267698	31.464	NA	NA	6.665	24.799		ATE1	ENSG00000107669	188.38	10.9794	1.0702	120.024	68.356
AC004985.12	ENSG00000241057	11.735	NA	NA	10.39	1.345		AVL9	ENSG00000105778	543.48	6.81731	0.916593	414.975	91.267
AC069368.3	ENSG00000249240	89.036	NA	NA	88.546	0.49		C8ORF87	ENSG00000254318	32.76	NA	NA	24.176	8.584
AC093415.2	ENSG00000235257	116.348	NA	NA	12.054	104.294		CACUL1	ENSG00000151893	81.8	11.0259	0.861168	28.406	53.394
ACOX3	ENSG00000087008	74.44	10.2349	0.86013	57.28	17.16		CDYL2	ENSG00000166446	200.62	9.39566	0.809457	72.479	128.141
ADCYAP1R1	ENSG00000078549	59.01	4.19471	0.752606	55.095	3.915		CTD-2314B22	ENSG00000257749	24.453	NA	NA	4.779	19.674
AIF1L	ENSG00000126878	26.68	12.7095	1.02709	11.357	15.323		CTD-2528L19.4	ENSG00000267552	29.326	NA	NA	27.282	2.044
ANKDD1A	ENSG00000166839	46.94	7.80734	0.998924	18.585	28.355		CTD-2554C21	ENSG00000267422	13.179	NA	NA	11.531	1.648
AP000330.8	ENSG00000234380	39.129	NA	NA	8.499	18.123		DIRC2	ENSG00000138463	86.34	11.3522	0.92535	27.881	58.459
AP2A2	ENSG00000183020	87.35	11.3996	0.984339	81.689	5.661		DNAJC1	ENSG00000136770	247.23	12.5648	1.05546	217.813	29.417
ARHGEF17	ENSG00000110237	60.8	10.5657	1.334	38.143	22.657		DSCAM	ENSG00000171587	836.14	5.9882	1.2467	126.099	710.041
ATF6B	ENSG00000213676	30.077	12.0706	0.944158	26.161	3.916		EQTN	ENSG00000120160	12.48	2.62671	0.975562	7.803	4.677
BACE2	ENSG00000182240	108.8	12.22	1.17096	3.772	105.028		GLRA1	ENSG00000145888	102.3	2.95184	1.1432	96.037	6.263
BCAS4	ENSG00000124243	82.28	9.50682	0.931472	31.432	50.848		HSPBAP1	ENSG00000169087	53.83	8.74706	0.894453	1.731	52.099
BFSP1	ENSG00000125864	75.32	8.00657	0.585278	45.087	30.233		INTS10	ENSG00000104613	34.94	12.3657	1.20453	12.527	22.413
CAPRIN1	ENSG00000135387	49.47	12.5604	1.02421	41.629	7.841		IQGAP1	ENSG00000140575	114.03	12.479	0.983165	18.797	95.233
CASP2	ENSG00000106144	19.48	12.5545	0.938509	14.502	4.978		ISX	ENSG00000175329	21.25	4.19131	1.27127	14.927	6.323
CCDC153	ENSG00000248712	7.13	NA	NA	6.006	1.124		KANSL1	ENSG00000120071	195.45	9.95133	0.962152	54.569	140.881
CCR6	ENSG00000112486	27.89	5.5665	1.1	10.949	16.941		KIAA1324L	ENSG00000164659	182.79	11.4387	1.1949	5.264	177.526
CDH22	ENSG00000149654	134.77	7.05081	0.990067	69.973	64.797		KMT2C/MLL3	ENSG00000055609	301.08	10.0289	0.827745	12.19	288.89
CELF4	ENSG00000101489	322.99	3.92512	0.859818	260.212	62.778		LSAMP	ENSG00000185565	2187.45	6.95381	0.352114	1457.66	652.843
CHMP4B	ENSG00000101421	43.06	12.2488	0.934678	3.767	39.293		MAML2	ENSG00000184384	366.58	8.76936	1.18617	328.242	38.338
CHRDL2	ENSG00000054938	34.96	7.32524	0.879655	7.681	27.279		MED12L	ENSG00000144893	351.38	9.32886	0.906677	27.367	324.013
CISH	ENSG00000114737	5.34	8.90342	0.612849	4.612	0.728		NLRP9	ENSG00000185792	29.97	8.38177	0.927749	17.376	12.594
CLEC18A	ENSG00000157322	13.33	NA	NA	6.856	6.474		NRG3	ENSG00000185737	1110	11.2506	1.16364	242.12	867.88
CLIP3	ENSG00000105270	18.68	10.9323	0.788152	12.112	6.568		NUDCD3	ENSG00000015676	108.51	12.6198	1.03901	46.027	62.483
CMYA5	ENSG00000164309	110.36	6.45633	1.16612	45.829	64.531		NUP214	ENSG00000126883	109.11	12.3914	0.873054	85.321	23.789
COL26A1	ENSG00000160963	196.2	8.78401	0.691976	172.67	23.53		P4HA2-AS1	ENSG00000237714	7.932	NA	NA	3.215	4.717
COL28A1	ENSG00000215018	179.65	4.47112	0.831574	117.788	61.862		PCNXL2	ENSG00000135749	311.58	11.0807	0.847558	76.319	235.261
CRB2	ENSG00000148204	24.16	6.77303	1.11487	11.545	12.615		PGM5P1	ENSG00000204794	68.672	NA	NA	62.215	6.457
CRISPLD2	ENSG00000103196	100.78	6.26944	0.580527	67.507	33.273		PIK3R3	ENSG00000117461	136.35	10.9864	0.991908	101.589	34.761
CTC-459F4.5	ENSG00000266977	34.492	NA	NA	2.721	31.771		PSMA5	ENSG00000143106	27.41	13.3643	0.990038	1.041	26.369
CTC-459F4.7	ENSG00000267389	83.908	NA	NA	10.214	73.694		RASEF	ENSG00000165105	83.59	11.2504	0.738009	3.186	80.404
CTD-2288O8.1	ENSG00000248898	112.833	NA	NA	41.455	51.322		RBFOX1	ENSG00000078328	1690	3.81021	0.941087	669.521	1020.48
CTDSPL	ENSG00000144677	122.51	10.622	1.11499	4.069	118.441		RFPL4AP1	ENSG00000255238	1.347	NA	NA	0.935	0.412
CXCR5	ENSG00000160683	14.03	6.86392	1.01962	0.474	13.556		RP11-124K4.1	ENSG00000260411	1536.21	NA	NA	1411.9	87.457
CYB5R2	ENSG00000166394	12.122	6.66837	0.649454	1.469	10.653		RP11-146E13.4	ENSG00000258188	47.794	NA	NA	40.115	7.679
DBNL	ENSG00000136279	24.82	13.0864	0.911717	1.84	22.98		RP11-157N	ENSG00000231671	66.966	NA	NA	21.447	45.519
DENND1A	ENSG00000119522	550.5	8.3582	1.06205	529.56	20.94		RP11-33N16.3	ENSG00000259053	542.347	NA	NA	253.948	276.292
DIS3L2	ENSG00000144535	383.11	NA	NA	330.372	52.738		RP11-351A20	ENSG00000261818	66.279	NA	NA	40.004	4.91
DMBT1	ENSG00000187908	83.07	4.02221	1.67702	17.07	66		RP11-370I10.6	ENSG00000257735	91.466	NA	NA	39.68	51.786
DNAH11	ENSG00000105877	358.62	6.72278	1.05081	223.23	135.39		RP11-523L20.2	ENSG00000261231	183.863	NA	NA	5.257	120.98
DTX2P1	ENSG00000186704	65.16	NA	NA	29.272	35.888		RP11-550P17.5	ENSG00000228560	122.902	NA	NA	107.532	15.37
DTX2P1-UPK3BP1-PMS2P11	ENSG00000265479	62.826	NA	NA	35.944	26.882		RP11-657O9.1	ENSG00000240086	83.821	NA	NA	15.38	27.482
EFCAB4B	ENSG00000130038	158.186	8.31861	0.80382	157.032	1.154		RP11-973N13	ENSG00000259116	26.214	NA	NA	23.437	2.777
EIF2S2	ENSG00000125977	24.04	13.228	1.02572	14.821	9.219		RPS6KA2	ENSG00000071242	497.087	10.4972	1.18957	83.159	351.02
ELMO2	ENSG00000062598	67.02	11.9512	0.996893	65.547	1.473		SETX	ENSG00000107290	93.63	12.4905	0.846234	89.163	4.467
ENTPD4	ENSG00000197217	71.91	8.7925	0.916968	11.004	60.906		SH3TC2	ENSG00000169247	139.53	4.43764	0.95244	7.546	131.984
FAM131B	ENSG00000159784	9.37	NA	NA	1.737	7.633		SLC39A11	ENSG00000133195	446.76	10.1138	1.17465	401.219	45.541
FAM168A	ENSG00000054965	197.7	10.4681	0.707441	177.863	19.837		SLIT3	ENSG00000184347	639.39	10.1147	1.63393	130.091	509.299
FAM35DP	ENSG00000189014	40.99	NA	NA	40.491	0.499		SORT1	ENSG00000134243	88.38	12.5695	0.885237	61.829	26.551
FGD1	ENSG00000102302	50.71	12.5794	1.03199	5.356	45.354		SPATA6	ENSG00000132122	176.8	9.66461	1.11872	45.588	131.212
FHOD3	ENSG00000134775	482.34	8.40202	1.36782	60.622	421.718		STAT6	ENSG00000166888	36.73	8.51115	1.02632	23.379	13.351
GDF10	ENSG00000107623	13.16	3.83229	1.54409	8.356	4.804		STRBP	ENSG00000165209	159.08	NA	NA	62.254	96.826
GLI2	ENSG00000074047	257.03	10.1277	1.02069	255.249	1.781		TAB2	ENSG00000055208	192.97	11.4367	0.973707	186.701	6.269
GRHL2	ENSG00000083307	177.29	4.14108	1.36967	159.143	18.147		TIAM1	ENSG00000156299	441.56	12.6662	0.934045	291.529	150.031
GS1-124K5.10	ENSG00000234500	33.51	NA	NA	3.051	30.459		ZBTB1	ENSG00000126804	29.98	6.67334	1.01906	13.277	16.703
GS1-124K5.11	ENSG00000229180	14.618	NA	NA	0.534	14.084		ZBTB25	ENSG00000089775	56.11	8.91375	1.15211	17.325	38.785
HAS1	ENSG00000105509	10.88	3.78182	0.662999	8.104	2.776		ZFP30	ENSG00000120784	78.588	9.66579	0.951749	0.431	78.157
HOGA1	ENSG00000241935	28.48	9.75141	0.984113	13.317	15.163		ZNF573	ENSG00000189144	81.206	11.4809	1.05167	26.083	55.123
IL17RC	ENSG00000163702	16.56	10.0981	0.899884	14.958	1.602		ZNF780B	ENSG00000128000	27.95	NA	NA	30.145	2.195
IQSEC3	ENSG00000120645	111.7	4.01749	1.39919	68.579	43.121		ZNF781	ENSG00000196381	24.57	NA	NA	20.416	4.154
KCNK13	ENSG00000152315	124.09	7.64347	0.580992	107.674	16.416			Mean	253.574	9.66985	1.00734	125.452	122.785
KCP	ENSG00000135253	48.27	8.35579	1.16168	4.396	43.874			Median	105.405	10.3059	0.986601	34.9125	48.6635
KCTD6	ENSG00000168301	10.25	10.8506	0.946513	6.495	3.755
KDM4A	ENSG00000066135	55.35	12.1978	0.966417	32.55	22.8
KDM4B	ENSG00000127663	184.48	9.18062	0.899818	170.587	13.893
KIAA1328	ENSG00000150477	403.07	8.16269	0.907109	307.526	95.544
LAMA1	ENSG00000101680	176.07	8.43229	1.52042	92.182	83.888
LAMC3	ENSG00000050555	85.39	10.3075	1.17145	78.097	7.293
LINC00348	ENSG00000226846	153.28	NA	NA	52.994	100.286
LINC00457	ENSG00000225179	205.24	NA	NA	176.526	28.714
LINC00707	ENSG00000238266	63.31	NA	NA	38.435	24.875
LINC00856	ENSG00000230417	426.219	NA	NA	105.272	287.108
LINC00957	ENSG00000235314	3.135	NA	NA	0.666	2.469
LINC01007	ENSG00000233123	6.227	NA	NA	0	6.227
LLNLF-65H9.1	ENSG00000267575	191.521	NA	NA	93.038	18.153
LRFN3	ENSG00000126243	10.41	10.6233	0.75187	7.264	3.146
LRP1	ENSG00000123384	84.86	8.52929	0.686216	29.481	55.379
MAPK4	ENSG00000141639	171.75	9.83792	1.19869	100.242	71.508
MAU2	ENSG00000129933	37.94	12.5754	0.978415	8.659	29.281
MEGF8	ENSG00000105429	53.16	12.5131	0.946388	7.253	45.907
MERTK	ENSG00000153208	131.08	10.8004	1.1554	30.842	100.238
MRPL43	ENSG00000055950	18.057	12.5683	1.12716	12.414	5.643
MTMR14	ENSG00000163719	52.96	12.3756	0.913254	24.803	28.157
MYLK3	ENSG00000140795	83.43	4.1848	0.859517	77.443	5.987
NCALD	ENSG00000104490	438.37	7.48735	1.27232	431.064	7.306
NR1D2	ENSG00000174738	35.36	10.3267	1.04818	32.666	2.694
P2RY2	ENSG00000175591	18.05	8.19126	0.544209	9.622	8.428
PCSK2	ENSG00000125851	258.47	7.13086	0.62048	231.999	26.471
PHF20	ENSG00000025293	178.41	10.1996	1.10787	154.77	23.64
PI4K2A	ENSG00000155252	92.06	13.0525	0.846452	71.307	20.753
PI4K2A	ENSG00000249967	89.536	13.0525	0.846452	71.307	18.229
PLAUR	ENSG00000011422	24.452	12.0382	0.947803	4.187	1.093
PLCB4	ENSG00000101333	412.48	8.61938	0.915317	293.897	118.583
POLR2J	ENSG00000005075	5.79	13.4915	0.920686	1.441	4.349
POLR2J4	ENSG00000214783	78.28	NA	NA	56.24	22.04
PPFIBP2	ENSG00000166387	143.83	8.78782	1.08982	10.411	133.419
PPP1R12B	ENSG00000077157	239.87	8.78782	1.08982	237.247	2.623
PPP1R16B	ENSG00000101445	117.32	9.71188	0.884671	52.722	64.598
PPP1R26P2	ENSG00000225894	3.594	NA	NA	0.612	2.982
PPP2R2C	ENSG00000074211	243.02	11.2545	0.963221	141.8	101.22
PRKG1	ENSG00000185532	1300	10.9237	1.10211	552.605	747.395
PRKRIP1	ENSG00000128563	62.804	11.8328	0.877409	61.022	1.782
PRMT8	ENSG00000111218	212.62	4.63671	1.09017	207.058	5.562
PTP4A3	ENSG00000184489	39.53	10.622	1.31412	30.958	8.572
PTPRF	ENSG00000142949	98.49	11.9244	1.04894	15.651	82.839
R3HCC1	ENSG00000104679	26.16	12.5191	0.983686	19.303	6.857
R3HDM2	ENSG00000179912	181.396	12.5248	1.1633	180.42	0.976
RALY	ENSG00000125970	114.662	13.6706	0.926495	93.316	10.855
RANBP1	ENSG00000099901	11.42	14.3337	1.04395	7.897	3.523
RASA4CP	ENSG00000228903	14.94	NA	NA	1.997	12.943
RASA4DP	ENSG00000233297	8.633	NA	NA	3.017	5.616
RERGL	ENSG00000111404	239.24	NA	NA	235.785	3.455
RFX4	ENSG00000111783	179.896	5.38472	0.844829	75.492	89.957
RP11-10J21.5	ENSG00000254197	14.634	NA	NA	1.659	12.975
RP11-123K3.4	ENSG00000258830	46.875	NA	NA	45.899	0.976
RP11-144F15.1	ENSG00000257545	278.96	NA	NA	102.072	162.441
RP11-16D22.2	ENSG00000271850	266.127	NA	NA	116.116	127.333
RP13-996F3.3	ENSG00000259472	41.21	NA	NA	5.865	35.345
RP11-286N22.8	ENSG00000256591	56.602	NA	NA	26.763	29.839
RP11-463C8.4	ENSG00000259164	127.151	NA	NA	77.44	27.59
RP11-473M20.14	ENSG00000263072	18.84	NA	NA	18.695	0.145
RP11-493K19.3	ENSG00000235016	40.063	NA	NA	34.906	5.157
RP11-556E13.1	ENSG00000228651	198.707	NA	NA	50.622	132.519
RP11-770E5.1	ENSG00000253608	146.942	NA	NA	100.428	46.514
RP11-813N20.3	ENSG00000250919	16.747	NA	NA	3.842	12.905
RP11-90J7.4	ENSG00000230229	3.503	NA	NA	1.423	2.08
RPL37A	ENSG00000197756	80.991	13.3923	0.929429	27.143	30.199
SAMD12	ENSG00000177570	432.54	4.06102	0.623871	387.602	44.938
SCNN1B	ENSG00000168447	103.07	6.94136	1.00701	65.785	37.285
SEMA4G	ENSG00000095539	16.35	10.874	1.50749	5.583	10.767
SETBP1	ENSG00000152217	388.34	10.5358	0.855546	171.357	216.983
SLC38A7	ENSG00000103042	20	NA	NA	13.703	6.297
SLC45A4	ENSG00000022567	101.139	8.37216	0.690015	28.418	72.721
SLC6A6	ENSG00000131389	86.78	10.62	0.99934	3.059	83.721
SLCO2B1	ENSG00000137491	105.99	3.23857	1.11006	93.876	12.114
SNX33	ENSG00000173548	14.4	10.5193	1.02701	8.759	5.641
SOGA1	ENSG00000149639	86.25	11.1879	0.632285	2.974	83.276
SP100	ENSG00000067066	128.15	7.98541	0.792894	28.064	100.086
SP140L	ENSG00000185404	76.55	NA	NA	61.919	14.631
SSUH2	ENSG00000125046	125.64	6.40336	0.976617	106.345	19.295
STAB2	ENSG00000136011	179.46	8.21334	1.01162	87.456	92.004
STAC3	ENSG00000185482	7.74	8.47402	1.14491	0.55	7.19
STK19	ENSG00000204344	11.73	11.9771	0.919355	4.012	7.718
SYT2	ENSG00000143858	119.82	6.95739	1.15689	116.159	3.661
TCP10L2	ENSG00000166984	50.499	6.20758	1.93648	23.658	26.841
THSD7B	ENSG00000144229	912.17	NA	NA	645.689	266.481
TMEM63C	ENSG00000165548	142.93	9.89731	0.803118	81.362	61.568
TMPRSS4	ENSG00000137648	44.85	4.32443	1.04007	32.533	12.317
TNXB	ENSG00000168477	74.18	8.51299	1.0014	13.184	60.996
TRMT44	ENSG00000155275	57.391	NA	NA	16.881	40.51
TTC28	ENSG00000100154	701.85	NA	NA	661.445	40.405
UBA2	ENSG00000126261	41.6	14.0002	1.0396	25.577	16.023
UBTD1	ENSG00000165886	72.34	10.3401	0.872783	14.199	58.141
UPK3B	ENSG00000243566	508.595	7.72226	1.34649	461.094	11.192
WWP2	ENSG00000198373	179.44	10.7566	1.09166	173.642	5.798
Xxbac-B444P24.8	ENSG00000249923	6.189	NA	NA	0.573	5.616
ZNF205	ENSG00000122386	7.96	11.7102	0.788731	3.685	4.275
ZNF205-AS1	ENSG00000263214	5.138	NA	NA	1.958	3.18
ZNF765	ENSG00000196417	37.53	NA	NA	6.095	31.435
ZNF845	ENSG00000213799	21.12	NA	NA	6.791	14.329
	Mean	122.896	9.28143	0.989249	76.9329	43.978
	Median	74.31	9.75141	0.983686	30.1615	20.295
